# Supplementary material for: 1-(2-Fluoro­phen­yl)-3-(3,4,5-trimethoxy­benzo­yl)thio­urea
Source: Acta Crystallogr Sect E Struct Rep Online. 2010 Apr 21;66(Pt 5):o1133. doi: 10.1107/S160053681001408X (PMC2979251; doi:10.1107/S160053681001408X)
Supplement: Supplementary file 2 [file e-66-o1133-Isup2.hkl]

# 
# h,k,l, Fc-squared, Fo-squared, sigma(Fo-squared) and status flag 
# 
data_I
_shelx_title ' C17 H17 F N2 O4 S in P-1' 
_shelx_refln_list_code          4 
_shelx_F_calc_maximum      155.42 
_exptl_crystal_F_000       380.00 
_reflns_d_resolution_high  0.7600 
 
loop_ 
 _symmetry_equiv_pos_as_xyz 
 'x, y, z' 
 '-x, -y, -z' 
 
_cell_length_a     4.0828 
_cell_length_b    14.0420 
_cell_length_c    14.2295 
_cell_angle_alpha  91.092 
_cell_angle_beta   90.694 
_cell_angle_gamma  91.712 
 
_shelx_F_squared_multiplier     1.000 
 
loop_ 
 _refln_index_h 
 _refln_index_k 
 _refln_index_l 
 _refln_F_squared_calc 
 _refln_F_squared_meas 
 _refln_F_squared_sigma 
 _refln_observed_status 
   2   0   0       56.60       46.17      4.76 o 
   4   0   0        0.02       -1.37      1.52 o 
   5   0   0        0.99        0.81      4.24 o 
  -5   1   0        0.55        1.10      3.73 o 
  -4   1   0        6.83        0.43      5.38 o 
  -3   1   0       47.91       50.37      4.40 o 
  -2   1   0        3.05        1.80      1.21 o 
  -1   1   0      298.92      261.31      5.10 o 
   0   1   0        7.97        4.46      0.82 o 
   2   1   0      970.89      982.12     26.40 o 
   3   1   0       71.82       71.19      4.52 o 
   4   1   0      185.44      177.86      6.55 o 
   5   1   0       19.46       18.86      6.06 o 
  -5   2   0       33.90       40.66      8.59 o 
  -4   2   0       37.55       27.86      6.70 o 
  -3   2   0      485.89      515.71     14.10 o 
  -2   2   0      816.62      849.91     17.89 o 
  -1   2   0       17.02       17.24      1.40 o 
   0   2   0     4860.87     5041.08     63.26 o 
   1   2   0     8645.62     8776.77    236.71 o 
   2   2   0      761.53      745.48     14.35 o 
   3   2   0       13.62       11.93      1.85 o 
   4   2   0        8.26        4.78      1.77 o 
   5   2   0        9.05        1.12      3.78 o 
  -5   3   0       30.45       40.04      9.19 o 
  -4   3   0        1.69        3.14      2.39 o 
  -3   3   0      130.32      144.00     17.26 o 
  -2   3   0        0.93        2.39      1.09 o 
  -1   3   0      134.66      118.55      4.28 o 
   0   3   0       21.50       11.21      1.04 o 
   1   3   0      241.87      243.73      5.70 o 
   2   3   0     2865.14     2998.18     40.37 o 
   3   3   0       75.39       72.24      3.73 o 
   4   3   0       14.98        8.42      3.83 o 
   5   3   0      187.88      197.59     14.93 o 
  -5   4   0       78.86       96.33     12.83 o 
  -4   4   0       35.33       37.96      6.44 o 
  -3   4   0      191.08      197.99      8.31 o 
  -2   4   0      608.77      650.19     28.73 o 
  -1   4   0       13.43       15.42      2.14 o 
   0   4   0       85.85       93.87      2.89 o 
   1   4   0       38.64       61.12      2.62 o 
   2   4   0       15.24       17.45      1.77 o 
   3   4   0       81.59       77.45      6.53 o 
   4   4   0       94.19       85.59     10.29 o 
   5   4   0        0.04       -3.81      3.81 o 
  -4   5   0       72.03       68.99      6.50 o 
  -3   5   0       32.50       31.21      4.06 o 
  -2   5   0     2741.74     2817.02     52.37 o 
  -1   5   0       28.98       36.82      3.02 o 
   0   5   0      103.45      102.11      3.11 o 
   1   5   0       64.49       64.19      2.90 o 
   2   5   0     1742.40     1821.10     26.11 o 
   3   5   0      692.72      706.90     13.33 o 
   4   5   0        0.67       -0.50      2.70 o 
   5   5   0        7.21       12.76      5.82 o 
  -5   6   0       22.21       23.45      5.32 o 
  -4   6   0       84.73       73.38     12.98 o 
  -3   6   0       24.57       26.63      6.93 o 
  -2   6   0      211.74      220.63      8.27 o 
  -1   6   0      133.58      154.95      9.52 o 
   0   6   0     1601.98     1681.64     23.82 o 
   1   6   0       22.68       25.53      2.43 o 
   2   6   0      539.44      554.51     10.84 o 
   3   6   0      343.64      336.85     10.83 o 
   4   6   0        0.34        2.73      3.21 o 
   5   6   0       23.82       30.73      7.54 o 
  -5   7   0       19.10       16.97      7.71 o 
  -4   7   0       43.09       48.37     12.34 o 
  -3   7   0       20.77        9.06      6.04 o 
  -2   7   0       83.35       66.45      5.21 o 
  -1   7   0      139.33      143.13      4.63 o 
   0   7   0        1.55        1.24      0.87 o 
   1   7   0      194.95      189.52      4.96 o 
   2   7   0      158.23      162.27      4.78 o 
   3   7   0      435.57      429.66     12.84 o 
   4   7   0       14.27       12.76      5.10 o 
  -4   8   0       35.22       37.70      5.48 o 
  -3   8   0       10.60       14.32      3.01 o 
  -2   8   0     1527.12     1512.89     30.75 o 
  -1   8   0       10.58        9.57      1.63 o 
   0   8   0      278.43      287.30      6.90 o 
   1   8   0      721.02      722.66     12.64 o 
   2   8   0        1.08        1.59      0.95 o 
   3   8   0      106.45      117.89     16.68 o 
   4   8   0      101.65       97.00     12.06 o 
  -4   9   0       34.95       35.36      5.09 o 
  -3   9   0       30.96       26.13      3.85 o 
  -2   9   0        7.45        8.88      2.48 o 
  -1   9   0        6.54        4.58      1.34 o 
   0   9   0     1660.91     1718.94     26.03 o 
   1   9   0       36.74       44.03      2.96 o 
   2   9   0      307.09      315.17     15.76 o 
   3   9   0      126.07      130.44     11.82 o 
   4   9   0      206.56      186.39     14.48 o 
  -4  10   0       51.91       61.20      6.98 o 
  -3  10   0       43.56       38.34      3.88 o 
  -2  10   0        2.67       -0.43      1.83 o 
  -1  10   0       12.19       10.82      1.99 o 
   0  10   0       12.77       11.86      1.92 o 
   1  10   0       75.95       77.39      3.95 o 
   2  10   0      111.27      118.49      6.09 o 
   3  10   0      136.15      122.20     11.85 o 
   4  10   0        5.97        0.00      3.71 o 
  -4  11   0        0.42        3.85      2.93 o 
  -3  11   0       81.33       72.95      7.13 o 
  -2  11   0       36.98       45.25      5.31 o 
  -1  11   0       44.47       49.37      3.88 o 
   0  11   0      287.53      311.76      8.38 o 
   1  11   0      929.31      941.87     17.00 o 
   2  11   0       78.58       63.47      8.14 o 
   3  11   0      238.10      219.78     14.19 o 
   4  11   0       46.08       33.87      7.52 o 
  -4  12   0        0.22       -1.55      2.68 o 
  -3  12   0       21.55       24.00      4.47 o 
  -2  12   0      389.70      357.33     19.82 o 
  -1  12   0      714.95      677.71     14.55 o 
   0  12   0        0.26       -1.03      1.05 o 
   1  12   0        3.74        5.96      2.20 o 
   2  12   0        6.82        1.88      4.30 o 
   3  12   0       25.44       22.28      5.72 o 
  -3  13   0        0.01        1.78      3.17 o 
  -2  13   0       10.13        6.52      3.43 o 
  -1  13   0      150.96      157.65      6.41 o 
   0  13   0      168.17      165.70      7.91 o 
   1  13   0       61.38       56.55      5.37 o 
   2  13   0       90.81       81.01      9.62 o 
   3  13   0        6.76        5.50      3.73 o 
  -3  14   0       29.82       23.15      4.94 o 
  -2  14   0      203.23      231.35     11.18 o 
  -1  14   0        1.61        3.09      2.32 o 
   0  14   0        7.60       12.13      2.30 o 
   1  14   0       64.05       62.97     13.46 o 
   2  14   0       14.11        5.12      5.72 o 
   3  14   0       21.32       14.14      4.57 o 
  -3  15   0       17.07       24.71      5.32 o 
  -2  15   0       25.39       26.30      9.05 o 
  -1  15   0        4.46        1.37      1.87 o 
   0  15   0      543.73      525.69     13.22 o 
   1  15   0       80.57       75.25      6.63 o 
   3  15   0       43.61       49.16      8.86 o 
  -2  16   0      163.80      152.07     10.80 o 
  -1  16   0      149.55      164.61      7.58 o 
   0  16   0      108.16      116.98      8.27 o 
   1  16   0      126.66      132.54     15.71 o 
   2  16   0       13.27       14.02      4.91 o 
  -2  17   0      116.32      124.00     10.32 o 
  -1  17   0       10.90       10.52      5.58 o 
   0  17   0        2.23        6.82      2.54 o 
   1  17   0       76.91       97.80      8.21 o 
  -1  18   0       46.77       56.36      9.65 o 
   0  18   0        0.73        1.68      6.96 o 
   1  18   0       54.79       69.17      7.39 o 
  -1 -18   1       72.78       85.59      8.08 o 
   0 -18   1       40.87       54.71      6.54 o 
   1 -18   1       20.43       19.31      6.25 o 
  -1 -17   1        9.84       10.71      5.83 o 
   0 -17   1       89.67      110.15     10.89 o 
   1 -17   1       85.85       91.92      6.71 o 
   2 -17   1        0.15       -1.73      2.77 o 
  -2 -16   1      179.56      183.02     13.88 o 
  -1 -16   1       81.71       82.92      9.45 o 
   0 -16   1       10.65       11.75      2.72 o 
   1 -16   1       81.36       85.84      9.01 o 
   2 -16   1        7.32        5.44      3.32 o 
  -3 -15   1       25.83       19.79      5.91 o 
  -2 -15   1        1.18        1.08      3.02 o 
  -1 -15   1       81.92       86.27      7.17 o 
   0 -15   1       25.36       20.17      3.60 o 
   1 -15   1      235.66      259.31     10.93 o 
   2 -15   1        0.84        1.18      1.59 o 
   3 -15   1       41.23       42.55      6.63 o 
  -3 -14   1        5.48        6.96      4.12 o 
  -2 -14   1       31.62       27.84      8.42 o 
  -1 -14   1      452.97      449.29     14.66 o 
   0 -14   1       35.43       38.74      3.81 o 
   1 -14   1        0.03       -0.01      1.51 o 
   2 -14   1       64.31       74.75      5.70 o 
   3 -14   1        5.75       -0.72     10.12 o 
  -3 -13   1       12.22        5.98      3.52 o 
  -2 -13   1        1.35        2.33      1.93 o 
  -1 -13   1        2.03        1.88      1.46 o 
   0 -13   1       70.76       76.92      4.93 o 
   1 -13   1       27.01       27.82      3.37 o 
   2 -13   1        7.23        5.46      2.07 o 
   3 -13   1       22.13       28.53      5.36 o 
  -3 -12   1       29.83       27.09      6.32 o 
  -2 -12   1      145.12      129.12      7.02 o 
  -1 -12   1       74.64       65.67      5.57 o 
   0 -12   1       40.08       48.41      3.86 o 
   1 -12   1      663.45      627.77     13.93 o 
   2 -12   1        4.33        3.40      2.30 o 
   3 -12   1        3.21        3.29      2.20 o 
   4 -12   1        1.25        1.17      2.93 o 
  -4 -11   1       35.70       48.92      9.53 o 
  -3 -11   1       12.72       15.25      5.89 o 
  -2 -11   1      399.25      374.87     12.19 o 
  -1 -11   1      113.42      111.79      4.64 o 
   0 -11   1       63.21       56.12      4.45 o 
   1 -11   1      776.21      733.37     24.72 o 
   2 -11   1      337.20      355.59     10.10 o 
   3 -11   1      229.37      235.28     26.00 o 
   4 -11   1       62.08       62.27      9.18 o 
  -4 -10   1        1.19       -1.05      3.97 o 
  -3 -10   1       96.38      107.53      9.90 o 
  -2 -10   1       56.18       56.00      4.97 o 
  -1 -10   1      359.66      364.08     11.82 o 
   0 -10   1       33.12       40.32      3.21 o 
   1 -10   1       87.68       79.36      4.48 o 
   2 -10   1      782.08      742.40     15.47 o 
   3 -10   1        0.44       -2.04      2.04 o 
   4 -10   1        7.09        6.89      3.05 o 
  -4  -9   1       15.24       16.27      6.08 o 
  -3  -9   1      324.78      305.73     11.15 o 
  -2  -9   1       28.00       27.20      3.56 o 
  -1  -9   1      647.93      629.24     11.90 o 
   0  -9   1        0.13       -1.06      1.06 o 
   1  -9   1        1.03        4.09      1.51 o 
   2  -9   1       46.95       51.41      3.99 o 
   3  -9   1      112.24       89.48      5.55 o 
   4  -9   1      153.08      145.88      9.78 o 
  -4  -8   1      225.47      204.58     14.79 o 
  -3  -8   1        0.18       -0.81      1.89 o 
  -2  -8   1      115.05      111.03      5.60 o 
  -1  -8   1        0.32        0.27      0.88 o 
   0  -8   1       24.29       38.28      2.74 o 
   1  -8   1      258.09      294.77      7.48 o 
   2  -8   1        3.86        1.57      1.33 o 
   3  -8   1      175.68      163.54      6.51 o 
   4  -8   1        8.30        2.69      2.70 o 
  -4  -7   1       15.58       13.09      5.29 o 
  -3  -7   1       24.20       23.83      3.55 o 
  -2  -7   1        1.86        1.02      0.89 o 
  -1  -7   1      227.32      221.02      5.44 o 
   0  -7   1       17.86       14.15      1.70 o 
   1  -7   1       10.26       10.22      1.62 o 
   2  -7   1       44.89       53.56      3.67 o 
   3  -7   1        0.01       -1.15      1.40 o 
   4  -7   1      219.31      193.96     14.22 o 
   5  -7   1        0.06        5.07      4.38 o 
  -5  -6   1        0.17        0.31      4.14 o 
  -4  -6   1        4.31        2.30      3.73 o 
  -3  -6   1      589.14      566.48     15.34 o 
  -2  -6   1      138.76      136.83      4.70 o 
  -1  -6   1      455.24      431.16      7.95 o 
   0  -6   1     1508.70     1669.35     24.86 o 
   1  -6   1     1533.18     1666.77     24.60 o 
   2  -6   1      214.79      204.93      6.23 o 
   3  -6   1      102.58       95.58      5.26 o 
   4  -6   1       13.71       14.45      3.58 o 
  -5  -5   1        8.13       14.55      6.70 o 
  -4  -5   1        3.85        3.09      3.97 o 
  -3  -5   1        5.87        4.86      2.09 o 
  -2  -5   1      278.79      294.13      7.53 o 
  -1  -5   1      154.21      143.24      5.18 o 
   0  -5   1      330.68      343.02      7.14 o 
   1  -5   1      690.21      707.99     12.08 o 
   2  -5   1      283.16      254.82      6.89 o 
   3  -5   1      411.66      384.21      9.82 o 
   4  -5   1        1.48        4.64      2.25 o 
   5  -5   1       32.97       42.65      9.69 o 
  -5  -4   1       35.88       30.20      7.66 o 
  -4  -4   1       76.94       77.83      9.57 o 
  -3  -4   1      341.32      328.53      7.93 o 
  -2  -4   1      653.58      635.95     13.15 o 
  -1  -4   1      250.07      234.89      4.65 o 
   0  -4   1      117.14      126.75      3.28 o 
   1  -4   1      793.80      854.01     13.59 o 
   2  -4   1      932.02      972.87     16.37 o 
   3  -4   1       12.44       19.08      3.29 o 
   4  -4   1       45.15       43.78      5.05 o 
   5  -4   1        0.66        1.24      4.55 o 
  -5  -3   1        1.05        2.61      4.40 o 
  -4  -3   1       17.67       25.76      3.71 o 
  -3  -3   1        8.17        5.91      2.93 o 
  -2  -3   1        0.00       -0.19      0.70 o 
  -1  -3   1     8722.75     8959.44    112.34 o 
   0  -3   1      821.56      865.49     12.36 o 
   1  -3   1     1775.92     1924.99     32.22 o 
   2  -3   1      514.64      515.22     10.16 o 
   3  -3   1       97.83       99.11      5.84 o 
   4  -3   1       55.84       54.40      7.28 o 
   5  -3   1        4.50       12.76      5.46 o 
  -5  -2   1        4.24        1.70      3.97 o 
  -4  -2   1       26.08       25.00      3.79 o 
  -3  -2   1      153.92      150.27      6.17 o 
  -2  -2   1       10.82       16.87      2.91 o 
  -1  -2   1       28.00       30.44      1.43 o 
   0  -2   1     1023.65     1040.05     14.08 o 
   1  -2   1       29.15       29.28      1.75 o 
   2  -2   1        1.70        0.73      0.86 o 
   3  -2   1      269.72      269.30     17.51 o 
   4  -2   1       18.24       18.99      6.56 o 
   5  -2   1        2.21        0.53      4.52 o 
  -5  -1   1      132.24      135.87     12.88 o 
  -4  -1   1        5.67        3.57      2.06 o 
  -3  -1   1      116.84      109.93      4.37 o 
  -2  -1   1       89.45       80.67      3.23 o 
  -1  -1   1     1305.58     1328.62     18.20 o 
   0  -1   1      287.61      316.68      4.10 o 
   1  -1   1     2347.06     2370.20     39.05 o 
   3  -1   1        6.77        9.98      2.73 o 
   4  -1   1       86.65       67.48     16.13 o 
  -5   0   1       23.94       15.99      5.72 o 
  -4   0   1        8.08        8.58      2.04 o 
  -2   0   1        0.47        0.90      0.79 o 
   0   0   1      927.86      918.56     20.01 o 
   1   0   1    11249.96    11727.12    178.89 o 
   2   0   1        3.45        4.72      1.26 o 
   3   0   1        4.55        3.67      1.52 o 
   4   0   1      607.76      637.41     24.46 o 
   5   0   1       16.31       16.63      5.50 o 
  -5   1   1       48.79       46.48      8.23 o 
  -4   1   1        1.23        4.00      2.56 o 
  -3   1   1        0.81        0.67      1.29 o 
  -2   1   1      376.84      416.95     10.67 o 
  -1   1   1        2.28       -0.16      0.74 o 
   0   1   1       82.70       77.24      1.56 o 
   1   1   1     1970.82     2065.25     33.28 o 
   2   1   1     1259.29     1219.72     22.26 o 
   3   1   1       96.52       94.14      4.79 o 
   4   1   1        0.06       -2.47      2.73 o 
   5   1   1        2.09        5.19      3.64 o 
  -4   2   1        0.44        2.81      1.78 o 
  -3   2   1      912.46      946.27     21.50 o 
  -2   2   1     1527.49     1641.75     30.20 o 
  -1   2   1     2057.19     2149.59     28.85 o 
   0   2   1     3156.18     2848.47    289.16 o 
   1   2   1    24154.38    23390.66    561.22 o 
   2   2   1      546.09      594.20     12.46 o 
   3   2   1        0.28        0.58      1.17 o 
   4   2   1       22.33       15.68      3.14 o 
   5   2   1       38.71       32.21      7.40 o 
  -5   3   1        3.91        5.79      5.34 o 
  -4   3   1       22.20       12.83      3.48 o 
  -3   3   1      178.66      177.56      7.71 o 
  -2   3   1      407.76      447.63     11.76 o 
  -1   3   1        7.14        4.70      0.93 o 
   0   3   1       47.55       72.16      2.66 o 
   1   3   1     4859.49     5082.87     64.53 o 
   2   3   1      204.48      196.00      4.99 o 
   3   3   1       98.81      107.03      7.59 o 
   4   3   1      192.42      189.55     12.88 o 
   5   3   1       18.38       22.43      6.75 o 
  -5   4   1        8.47       25.25      8.52 o 
  -4   4   1        1.14        0.22      2.26 o 
  -3   4   1        7.55        2.01      1.90 o 
  -2   4   1       39.75       50.92      4.13 o 
  -1   4   1       16.95       14.94      1.58 o 
   0   4   1     1913.22     1934.51     25.85 o 
   1   4   1     2731.28     2907.97     38.11 o 
   2   4   1      521.14      573.53     10.29 o 
   3   4   1       57.63       54.21      3.42 o 
   4   4   1       65.89       65.84      9.45 o 
   5   4   1        0.69       -3.40      4.04 o 
  -5   5   1       22.94       31.31      5.53 o 
  -4   5   1        0.32        1.98      3.05 o 
  -3   5   1      112.84      106.56      6.74 o 
  -2   5   1      414.58      430.44      9.25 o 
  -1   5   1     5238.27     5763.78     74.27 o 
   0   5   1       30.96       29.53      1.80 o 
   1   5   1       38.39       42.48      2.22 o 
   2   5   1     3076.16     3133.09     42.33 o 
   3   5   1      606.29      605.97     12.08 o 
   4   5   1       59.31       69.67      9.62 o 
   5   5   1       39.00       41.28      8.69 o 
  -5   6   1      175.73      170.45     16.04 o 
  -4   6   1        0.27       -1.99      4.56 o 
  -3   6   1        1.82        1.51      2.29 o 
  -2   6   1      594.33      554.03     13.76 o 
  -1   6   1      935.87     1020.20     22.83 o 
   0   6   1      195.64      191.34      4.75 o 
   1   6   1      161.40      148.80      4.07 o 
   2   6   1      240.81      254.50      6.16 o 
   3   6   1      648.94      660.18     16.31 o 
   4   6   1       10.10        7.37      4.38 o 
   5   6   1       25.83       21.83      6.51 o 
  -5   7   1       13.89       17.36      4.73 o 
  -4   7   1       45.14       33.36      6.17 o 
  -3   7   1      131.61      123.30     10.74 o 
  -2   7   1       40.80       43.09      3.22 o 
  -1   7   1     1401.63     1589.38     23.81 o 
   0   7   1      985.65      993.77     15.76 o 
   1   7   1       28.73       18.12      2.21 o 
   2   7   1        1.95        0.23      0.87 o 
   3   7   1        6.88        6.20      3.54 o 
   4   7   1       80.39       64.69      9.67 o 
  -4   8   1       76.54       76.11     10.48 o 
  -3   8   1       66.13       66.91      4.60 o 
  -2   8   1       17.60       24.39      2.72 o 
  -1   8   1        6.48        1.88      1.02 o 
   0   8   1     1289.45     1334.42     20.53 o 
   1   8   1        1.74        0.13      0.68 o 
   2   8   1      282.68      269.15      6.84 o 
   3   8   1      218.11      211.81     13.64 o 
   4   8   1      161.40      162.65     15.08 o 
  -4   9   1       87.83       90.92      8.43 o 
  -3   9   1      258.34      215.60      7.71 o 
  -2   9   1      298.12      286.59     14.63 o 
  -1   9   1       11.37        9.81      2.30 o 
   0   9   1        9.46       18.54      2.07 o 
   1   9   1       80.79       79.40      3.60 o 
   2   9   1        2.01        1.00      1.05 o 
   3   9   1        0.22       -1.39      2.63 o 
   4   9   1      286.42      274.75     18.14 o 
  -4  10   1        4.90        4.76      3.63 o 
  -3  10   1       55.41       50.28      5.95 o 
  -2  10   1       80.24       80.64      4.79 o 
  -1  10   1       60.19       58.37      5.65 o 
   0  10   1       74.99       64.24      4.12 o 
   1  10   1      708.19      712.54     13.46 o 
   2  10   1      240.43      217.71      8.31 o 
   3  10   1        2.72        6.39      2.75 o 
   4  10   1        5.89        3.30      4.79 o 
  -4  11   1       10.22        8.07      3.42 o 
  -3  11   1        1.30        5.01      2.84 o 
  -2  11   1      224.67      194.32      7.04 o 
  -1  11   1      600.16      584.06     16.25 o 
   0  11   1      149.29      136.99      5.29 o 
   1  11   1       65.45       67.54      4.08 o 
   2  11   1      587.86      565.96     15.27 o 
   3  11   1      113.75      118.11     12.13 o 
   4  11   1        6.13       13.59      5.55 o 
  -4  12   1        8.29        7.71      3.01 o 
  -3  12   1       17.35       25.43      4.74 o 
  -2  12   1      210.55      188.94      7.09 o 
  -1  12   1      218.25      214.95      9.41 o 
   0  12   1      356.92      344.05      9.20 o 
   1  12   1       19.47       22.53      2.60 o 
   2  12   1       31.20       31.15      3.35 o 
   3  12   1      227.94      178.64     12.97 o 
  -3  13   1      108.63      118.01      9.63 o 
  -2  13   1       31.90       22.60      5.71 o 
  -1  13   1       35.65       30.66      4.41 o 
   0  13   1      819.51      835.18     16.76 o 
   1  13   1       14.44       15.57      3.79 o 
   2  13   1       16.75       13.07      4.48 o 
   3  13   1      132.99      106.74     12.25 o 
  -3  14   1       17.42       16.95      4.57 o 
  -2  14   1        8.27        7.25      3.35 o 
  -1  14   1       75.00       57.94      5.11 o 
   0  14   1      119.44      116.58      6.09 o 
   1  14   1       41.62       36.24      6.47 o 
   2  14   1      228.21      210.64     13.98 o 
   3  14   1       18.10       18.40      5.53 o 
  -3  15   1        1.51        2.77      3.23 o 
  -2  15   1      132.65      107.54      8.99 o 
  -1  15   1       70.02       61.07      4.92 o 
   0  15   1       42.00       60.78      7.86 o 
   1  15   1       15.17       16.25      3.17 o 
   2  15   1       78.03       82.38     10.48 o 
  -2  16   1      171.21      184.64     16.19 o 
  -1  16   1        0.67        3.52      2.70 o 
   0  16   1      109.68      117.40      8.08 o 
   1  16   1       13.33       16.27      3.51 o 
   2  16   1       43.94       42.53      7.44 o 
  -2  17   1      119.81      137.85     13.18 o 
  -1  17   1        3.99        0.59      3.12 o 
   0  17   1      143.82      149.28      8.81 o 
   1  17   1      435.32      445.50     15.69 o 
  -1  18   1       59.88       59.46      7.24 o 
   0  18   1       42.20       45.55      5.85 o 
   0 -18   2       57.06       62.92      6.99 o 
   1 -18   2        0.02        3.18      2.54 o 
  -1 -17   2       55.27       62.90      6.89 o 
   0 -17   2      306.15      329.68     16.72 o 
   1 -17   2       13.50        6.10      2.82 o 
   2 -17   2        1.17       -1.18      3.35 o 
  -2 -16   2      196.70      171.01     17.08 o 
  -1 -16   2       11.45       10.08      2.87 o 
   0 -16   2        4.72        1.25      2.35 o 
   1 -16   2      121.96      153.99      7.64 o 
   2 -16   2        5.25        5.87      2.67 o 
  -2 -15   2       30.48       31.72      4.48 o 
  -1 -15   2        3.37        8.54      2.60 o 
   0 -15   2      190.51      189.99     12.01 o 
   1 -15   2      253.79      251.68      9.00 o 
   2 -15   2       10.67       11.05      2.58 o 
   3 -15   2       79.04       87.05     12.48 o 
  -3 -14   2       34.89       25.35      6.13 o 
  -2 -14   2        0.29        2.81      2.00 o 
  -1 -14   2      312.75      320.89     18.75 o 
   0 -14   2        2.69        2.16      1.66 o 
   1 -14   2       44.68       45.89      4.39 o 
   2 -14   2        2.04        1.31      1.77 o 
   3 -14   2       82.57       79.94      8.35 o 
  -3 -13   2       39.36       32.50      7.25 o 
  -2 -13   2       67.52       59.15      9.78 o 
  -1 -13   2       11.81       12.50      2.82 o 
   0 -13   2       49.45       52.79      4.31 o 
   1 -13   2      372.10      383.68     10.83 o 
   2 -13   2       17.26       21.33      3.24 o 
   3 -13   2       23.40       31.65      5.06 o 
  -3 -12   2       37.10       31.81      7.44 o 
  -2 -12   2      382.00      384.66     13.07 o 
  -1 -12   2      197.44      187.84     12.68 o 
   0 -12   2        4.61        5.68      1.66 o 
   1 -12   2      316.68      309.38      9.21 o 
   2 -12   2      226.86      226.15      8.17 o 
   3 -12   2       15.40       18.70      4.78 o 
   4 -12   2        0.07        2.59      3.37 o 
  -4 -11   2       72.76       78.43     11.58 o 
  -3 -11   2       12.67       10.77      4.74 o 
  -2 -11   2       17.95       19.04      3.31 o 
  -1 -11   2       15.42       11.92      2.50 o 
   0 -11   2      343.52      338.61      8.86 o 
   1 -11   2       22.54       26.71      3.37 o 
   2 -11   2       82.04       87.77      5.45 o 
   3 -11   2      137.36      131.35      7.06 o 
   4 -11   2        9.89        7.58      3.21 o 
  -4 -10   2       53.86       60.48      9.93 o 
  -3 -10   2        4.20        0.14      4.61 o 
  -2 -10   2      364.39      385.66     15.37 o 
  -1 -10   2      727.61      706.20     13.33 o 
   0 -10   2      341.04      327.21      8.35 o 
   1 -10   2      130.14      128.28      5.27 o 
   2 -10   2        6.33        8.01      1.95 o 
   3 -10   2       80.18       88.99      5.82 o 
   4 -10   2        0.00       -3.67      3.67 o 
  -4  -9   2        2.77        2.25      3.90 o 
  -3  -9   2       45.46       47.29      7.42 o 
  -2  -9   2      280.11      291.91     10.20 o 
  -1  -9   2      320.77      371.24      8.33 o 
   0  -9   2      140.44      130.12      4.73 o 
   1  -9   2      751.74      757.11     14.58 o 
   2  -9   2      149.09      147.99      5.88 o 
   3  -9   2       21.66       24.51      3.26 o 
   4  -9   2       31.18       30.24      5.53 o 
  -4  -8   2        6.10        2.54      4.14 o 
  -3  -8   2        9.98        4.59      3.69 o 
  -2  -8   2        1.65        1.23      1.53 o 
  -1  -8   2     1155.28     1202.50     18.85 o 
   0  -8   2       46.97       61.51      3.35 o 
   1  -8   2      641.83      612.69     12.21 o 
   2  -8   2       70.76       75.30      4.48 o 
   3  -8   2        3.30        2.44      1.30 o 
   4  -8   2        7.01        5.63      4.33 o 
  -4  -7   2      117.95      124.09     12.45 o 
  -3  -7   2        1.79       -0.01      1.59 o 
  -2  -7   2        5.33        2.51      1.37 o 
  -1  -7   2       74.53       80.52      4.08 o 
   0  -7   2       14.21       19.87      2.04 o 
   1  -7   2      934.55      979.18     16.65 o 
   2  -7   2       23.25       24.27      2.68 o 
   3  -7   2      807.75      802.35     16.57 o 
   4  -7   2       59.45       54.09      7.66 o 
  -5  -6   2        1.95        2.68      4.71 o 
  -4  -6   2      100.89       91.14     10.63 o 
  -3  -6   2       42.95       38.33      8.26 o 
  -2  -6   2       69.98       66.11      4.54 o 
  -1  -6   2       33.03       47.63      2.22 o 
   0  -6   2      330.38      331.37      6.98 o 
   1  -6   2      406.28      425.79      8.90 o 
   2  -6   2        3.79        0.44      1.09 o 
   3  -6   2      304.40      309.88      8.91 o 
   4  -6   2       19.58       23.88      3.86 o 
   5  -6   2       26.61       46.74     10.10 o 
  -5  -5   2        1.23        6.70      4.36 o 
  -4  -5   2      128.45      143.16      8.08 o 
  -3  -5   2        3.15        2.79      1.78 o 
  -2  -5   2      176.36      179.10      4.38 o 
  -1  -5   2      583.43      573.72      9.40 o 
   0  -5   2        0.78       -0.65      0.65 o 
   1  -5   2       33.58       27.49      2.20 o 
   2  -5   2      108.85      112.83      4.44 o 
   3  -5   2      243.14      247.63      7.71 o 
   4  -5   2       36.82       30.62      4.55 o 
   5  -5   2        0.01        9.29      5.82 o 
  -5  -4   2        0.16        4.67      4.83 o 
  -4  -4   2       84.98       77.33      9.48 o 
  -3  -4   2        1.31        2.83      1.63 o 
  -2  -4   2      135.53      127.28      3.68 o 
  -1  -4   2        9.15        7.99      1.54 o 
   0  -4   2      372.55      364.13      6.68 o 
   1  -4   2       70.52       53.92      2.67 o 
   2  -4   2      522.61      501.82     10.38 o 
   3  -4   2       97.31       89.69      4.80 o 
   4  -4   2        0.03        4.50      3.54 o 
   5  -4   2       55.27       65.24     10.58 o 
  -5  -3   2       14.83       23.05      6.08 o 
  -4  -3   2        1.00        0.81      1.86 o 
  -3  -3   2      279.29      277.18      7.20 o 
  -2  -3   2     1565.49     1613.05     23.22 o 
  -1  -3   2      421.72      401.12      9.12 o 
   0  -3   2      773.74      800.57     11.80 o 
   1  -3   2      101.05       99.71      3.30 o 
   2  -3   2       34.72       28.78      2.52 o 
   3  -3   2        5.95        3.72      3.66 o 
   4  -3   2      269.57      284.06     16.47 o 
   5  -3   2        3.69        5.07      5.38 o 
  -5  -2   2       13.54       19.43      6.03 o 
  -4  -2   2       97.98       91.55      6.67 o 
  -3  -2   2      126.38      141.95      4.94 o 
  -2  -2   2      147.59      159.34      4.46 o 
  -1  -2   2       48.50       50.11      1.73 o 
   0  -2   2      138.45      136.74      3.75 o 
   1  -2   2       69.28       66.11      3.61 o 
   2  -2   2       12.04       10.81      1.51 o 
   3  -2   2        8.33       11.32      3.02 o 
   4  -2   2        2.02        1.72      2.48 o 
   5  -2   2        0.39        6.01      4.79 o 
  -5  -1   2       63.68       60.74      9.33 o 
  -4  -1   2      203.92      221.81      9.29 o 
  -3  -1   2        0.02       -0.07      1.05 o 
  -2  -1   2      101.84       96.89      5.07 o 
  -1  -1   2     8467.92     8842.02    110.67 o 
   0  -1   2      252.80      261.81      6.45 o 
   1  -1   2      309.20      268.16      5.18 o 
   2  -1   2        1.72        2.76      1.28 o 
   3  -1   2       59.44       38.97      3.62 o 
   4  -1   2        0.27        2.58      3.02 o 
   5  -1   2        0.16        2.58      4.67 o 
  -4   0   2       38.40       41.71      4.71 o 
  -3   0   2      357.88      330.23      8.26 o 
  -2   0   2       20.10       14.03      1.64 o 
  -1   0   2      117.64      112.35      3.83 o 
   0   0   2     2292.90     2436.24     38.03 o 
   1   0   2     4651.65     4833.08     61.52 o 
   2   0   2       82.69       90.41      3.87 o 
   3   0   2      179.81      151.90      9.50 o 
   4   0   2      138.34      155.30     11.15 o 
   5   0   2       30.43       24.91      6.68 o 
  -4   1   2       44.50       34.07      4.83 o 
  -3   1   2       44.93       35.36      3.95 o 
  -2   1   2      156.97      162.25      6.61 o 
  -1   1   2     3829.52     3949.59     62.78 o 
   0   1   2      238.79      256.53      5.35 o 
   1   1   2     8049.02     8515.84    131.27 o 
   2   1   2      351.43      339.55      8.34 o 
   3   1   2      116.62      112.56      5.54 o 
   4   1   2       15.36       12.95      4.50 o 
   5   1   2       11.37        9.98      5.31 o 
  -5   2   2       19.34       25.66     12.40 o 
  -4   2   2       15.05       21.26      6.67 o 
  -3   2   2      125.04      120.42      8.24 o 
  -2   2   2       27.98       31.16      3.16 o 
  -1   2   2       66.07       59.38      3.10 o 
   0   2   2      140.15      129.00      3.37 o 
   1   2   2     1310.75     1431.44     27.81 o 
   2   2   2     3276.46     3609.92     58.10 o 
   3   2   2      413.32      407.00     11.22 o 
   4   2   2       88.88       83.83      6.37 o 
   5   2   2       14.64       15.89      5.79 o 
  -5   3   2        0.45        2.27      7.83 o 
  -4   3   2       19.03       26.03      5.77 o 
  -3   3   2       35.16       37.65      4.13 o 
  -2   3   2        0.67        0.89      1.21 o 
  -1   3   2        2.40        1.79      0.63 o 
   0   3   2     1205.60     1247.76     33.18 o 
   1   3   2      191.89      186.72      4.56 o 
   2   3   2      398.32      423.63      9.61 o 
   3   3   2       30.86       29.65      3.54 o 
   4   3   2       18.12       22.73      3.59 o 
   5   3   2       61.01       56.91      9.67 o 
  -5   4   2       86.78       87.55      8.71 o 
  -4   4   2      143.52      137.72      9.17 o 
  -3   4   2       94.51       89.38      8.39 o 
  -2   4   2      637.68      729.49     13.13 o 
  -1   4   2        0.41        1.19      1.36 o 
   0   4   2       93.85       90.99      3.41 o 
   1   4   2      977.44     1027.82     14.99 o 
   2   4   2      634.37      662.28     11.46 o 
   3   4   2        0.47        0.89      0.99 o 
   4   4   2      146.86      141.54     12.73 o 
   5   4   2       17.21       11.42      5.48 o 
  -5   5   2       82.60      104.19      9.58 o 
  -4   5   2      132.99      124.43      8.98 o 
  -3   5   2       13.60        7.70      3.79 o 
  -2   5   2      148.86      154.70      4.96 o 
  -1   5   2     1446.43     1573.64     22.63 o 
   0   5   2       63.50       69.78      3.24 o 
   1   5   2      147.94      153.34      4.10 o 
   2   5   2     2046.01     2138.87     30.11 o 
   3   5   2      131.84      147.40      6.76 o 
   4   5   2       39.25       43.63      7.83 o 
   5   5   2        1.91        7.18      4.31 o 
  -5   6   2      226.04      243.28     17.52 o 
  -4   6   2       44.01       37.76      5.47 o 
  -3   6   2      490.57      496.99     15.06 o 
  -2   6   2      205.63      229.26      8.95 o 
  -1   6   2      609.60      628.75     11.12 o 
   0   6   2       17.14       14.05      5.40 o 
   1   6   2      100.23       95.43      3.27 o 
   2   6   2       22.77       24.82      2.13 o 
   3   6   2        0.23        1.75      1.95 o 
   4   6   2       12.79       12.23      5.10 o 
  -4   7   2        0.78       -1.97      1.97 o 
  -3   7   2      148.98      141.83      8.12 o 
  -2   7   2      137.22      148.22      5.15 o 
  -1   7   2       78.74       66.25      4.19 o 
   0   7   2     2767.68     2692.13    150.19 o 
   1   7   2     1387.92     1417.22     21.04 o 
   2   7   2       41.79       48.05      2.91 o 
   3   7   2      469.00      449.85     20.32 o 
   4   7   2        0.35        2.54      3.95 o 
  -4   8   2       81.13       63.96      7.03 o 
  -3   8   2      164.93      146.03      8.02 o 
  -2   8   2        5.14        5.49      1.49 o 
  -1   8   2      128.63      125.57      4.45 o 
   0   8   2        2.73        4.45      1.35 o 
   1   8   2      315.55      332.50      7.41 o 
   2   8   2       30.02       27.39      2.39 o 
   3   8   2      168.58      181.77     12.35 o 
   4   8   2      280.23      263.74     17.61 o 
  -4   9   2       28.32       31.06      5.44 o 
  -3   9   2      517.32      441.28     22.16 o 
  -2   9   2        4.53        2.34      1.23 o 
  -1   9   2      737.99      698.12     15.20 o 
   0   9   2      447.05      495.50     10.14 o 
   1   9   2       71.42       67.18      3.54 o 
   2   9   2      362.00      348.87     11.06 o 
   3   9   2       78.58       67.64      8.83 o 
   4   9   2        1.56        0.74      3.76 o 
  -4  10   2        3.50        1.06      3.35 o 
  -3  10   2       51.78       41.32     14.00 o 
  -2  10   2       38.49       40.73      3.57 o 
  -1  10   2      457.92      465.16     12.78 o 
   0  10   2      304.54      313.87      7.89 o 
   1  10   2      190.60      186.71      7.19 o 
   2  10   2      168.51      169.86      5.66 o 
   3  10   2       46.14       48.49      7.83 o 
   4  10   2        0.17        0.98      4.31 o 
  -4  11   2        6.69       11.51      3.87 o 
  -3  11   2       35.19       33.44      4.97 o 
  -2  11   2      316.80      255.49      8.16 o 
  -1  11   2        4.54        5.76      1.67 o 
   0  11   2       33.17       30.75      2.97 o 
   1  11   2      305.43      288.86      9.66 o 
   2  11   2       56.24       61.60      7.95 o 
   3  11   2        9.33        8.07      3.37 o 
   4  11   2      176.49      191.68     14.98 o 
  -4  12   2        1.22        2.49      2.90 o 
  -3  12   2       44.16       33.48      5.60 o 
  -2  12   2        3.33        1.83      2.23 o 
  -1  12   2       65.69       64.69      4.44 o 
   0  12   2      170.51      141.51      5.59 o 
   1  12   2       36.28       36.47      3.20 o 
   2  12   2        0.17        1.01      1.77 o 
   3  12   2       41.20       39.18      7.18 o 
  -3  13   2       95.69       83.40      8.53 o 
  -2  13   2        0.21       -1.10      1.95 o 
  -1  13   2        0.71        1.20      1.39 o 
   0  13   2      380.79      352.11      9.64 o 
   1  13   2        0.14       -0.38      1.26 o 
   2  13   2      122.57      116.32     11.34 o 
   3  13   2       75.13       72.61      9.96 o 
  -3  14   2       31.01       49.98      7.06 o 
  -2  14   2        6.97        6.04      3.00 o 
  -1  14   2       31.89       29.33      3.42 o 
   0  14   2      256.07      275.28      8.74 o 
   1  14   2      160.23      153.05      7.75 o 
   2  14   2      153.51      159.59     11.82 o 
   3  14   2      108.65      108.37     12.88 o 
  -3  15   2       85.76       95.47      9.48 o 
  -2  15   2       39.69       52.46      9.82 o 
  -1  15   2      445.78      398.44     14.72 o 
   0  15   2       16.24       18.17      2.84 o 
   1  15   2        0.02        1.40      2.18 o 
   2  15   2        6.17       13.76      4.48 o 
  -2  16   2       23.09       21.62      4.56 o 
  -1  16   2       37.05       39.35      5.61 o 
   0  16   2        3.85        4.40      1.93 o 
   1  16   2      290.67      287.60     11.60 o 
   2  16   2      134.63      161.55     12.73 o 
  -2  17   2       23.28       26.18      5.08 o 
  -1  17   2       11.21       17.54      4.82 o 
   0  17   2      258.19      280.80     11.58 o 
   1  17   2       23.93       30.54      6.77 o 
  -1  18   2       50.18       53.33      7.20 o 
   0  18   2       14.47       18.48      5.94 o 
   0 -18   3       11.16       14.11      3.75 o 
   1 -18   3      120.52      156.42     11.22 o 
  -1 -17   3       20.53       25.65      4.17 o 
   0 -17   3       57.66       69.29      7.09 o 
   1 -17   3      109.70      129.15      9.60 o 
   2 -17   3        3.58        7.20      2.54 o 
  -2 -16   3      113.59      116.18      9.14 o 
  -1 -16   3      324.75      306.22     12.79 o 
   0 -16   3       89.57       95.33      8.00 o 
   1 -16   3       32.06       33.12      4.15 o 
   2 -16   3      349.79      385.42     12.64 o 
  -2 -15   3        3.82        5.73      3.72 o 
  -1 -15   3       70.22       61.22      6.45 o 
   0 -15   3        0.14       -2.04      2.69 o 
   1 -15   3       23.92       29.64      3.76 o 
   2 -15   3       33.67       38.79      4.56 o 
   3 -15   3       14.93       22.01      5.27 o 
  -3 -14   3       32.25       33.17      7.80 o 
  -2 -14   3        0.85        1.69      1.73 o 
  -1 -14   3      314.85      294.70     22.28 o 
   0 -14   3      658.35      686.95     19.42 o 
   1 -14   3       10.35        4.67      1.99 o 
   2 -14   3        0.65        0.43      1.78 o 
   3 -14   3       54.49       69.60      7.74 o 
  -3 -13   3      107.26      102.60     12.59 o 
  -2 -13   3       46.10       47.96      5.44 o 
  -1 -13   3        7.96       13.92      5.48 o 
   0 -13   3      451.17      459.62     11.63 o 
   1 -13   3       11.83       14.71      2.54 o 
   2 -13   3        9.48       12.09      2.40 o 
   3 -13   3       22.94       24.19      3.72 o 
  -3 -12   3       16.43       17.18      3.91 o 
  -2 -12   3       97.57       92.90      7.07 o 
  -1 -12   3      240.25      221.30      9.37 o 
   0 -12   3      464.30      477.32     11.48 o 
   1 -12   3       73.58       80.74      5.22 o 
   2 -12   3       68.51       79.50      5.60 o 
   3 -12   3        6.87        2.62      2.38 o 
   4 -12   3        1.47        8.08      4.55 o 
  -4 -11   3       10.83       12.52      5.48 o 
  -3 -11   3       52.72       46.82      5.51 o 
  -2 -11   3      429.50      413.37     16.04 o 
  -1 -11   3        0.68       -0.58      3.36 o 
   0 -11   3      763.26      764.84     24.05 o 
   1 -11   3      187.81      183.04      6.75 o 
   2 -11   3       58.29       52.52      4.53 o 
   3 -11   3        8.16        8.43      2.39 o 
   4 -11   3        3.98        3.69      4.08 o 
  -4 -10   3       38.03       42.34      8.30 o 
  -3 -10   3      124.80      124.75      8.14 o 
  -2 -10   3        0.04       -0.77      1.54 o 
  -1 -10   3       91.35       83.57      5.75 o 
   0 -10   3      764.25      754.85     14.53 o 
   1 -10   3      234.19      226.95      7.27 o 
   2 -10   3     1388.45     1347.05     23.97 o 
   3 -10   3      468.54      446.75     12.34 o 
   4 -10   3       28.33       34.34      4.12 o 
  -4  -9   3       54.17       56.94      9.96 o 
  -3  -9   3       23.78       20.95      3.61 o 
  -2  -9   3      175.18      174.18     12.61 o 
  -1  -9   3        9.86       12.35      1.70 o 
   0  -9   3      149.45      167.14      5.47 o 
   1  -9   3      157.15      154.30      5.63 o 
   2  -9   3       11.85       13.01      2.81 o 
   3  -9   3      128.36      117.43      6.48 o 
   4  -9   3       20.67       24.12      5.62 o 
  -4  -8   3       11.97       16.92      5.46 o 
  -3  -8   3       20.21       14.66      2.93 o 
  -2  -8   3      539.25      529.73     26.64 o 
  -1  -8   3      335.00      348.30      7.87 o 
   0  -8   3      173.90      147.98      4.84 o 
   1  -8   3       21.63       11.30      1.80 o 
   2  -8   3        1.03       -0.71      1.09 o 
   3  -8   3      133.38      127.85      6.28 o 
   4  -8   3        0.00        0.45      1.56 o 
  -4  -7   3        8.99       12.17      2.77 o 
  -3  -7   3      257.62      268.55     20.89 o 
  -2  -7   3       65.22       70.39      5.15 o 
  -1  -7   3      179.47      180.41      4.55 o 
   0  -7   3       33.74       26.93      2.30 o 
   1  -7   3      191.46      175.29      5.54 o 
   2  -7   3       77.83       82.76      4.57 o 
   3  -7   3      156.46      158.66      6.40 o 
   4  -7   3      167.85      146.51      9.62 o 
  -4  -6   3       20.23       22.82      5.11 o 
  -3  -6   3       15.54       24.88      3.56 o 
  -2  -6   3      601.63      575.41     14.30 o 
  -1  -6   3       60.88       65.37      4.19 o 
   0  -6   3      201.85      233.40      5.70 o 
   1  -6   3        4.75        7.31      1.40 o 
   2  -6   3       28.66       28.02      2.75 o 
   3  -6   3       50.45       54.14      4.20 o 
   4  -6   3       23.89       31.55      4.52 o 
   5  -6   3       58.23       65.46     11.34 o 
  -5  -5   3       24.00       30.35      7.37 o 
  -4  -5   3      104.66      103.55     10.60 o 
  -3  -5   3      105.11      109.66      6.08 o 
  -2  -5   3      444.07      429.22     11.58 o 
  -1  -5   3      239.78      287.70      9.17 o 
   0  -5   3     3206.65     3556.19     46.95 o 
   1  -5   3     1243.90     1418.95     21.54 o 
   2  -5   3        1.39        0.44      1.34 o 
   3  -5   3      585.31      579.17     12.88 o 
   4  -5   3       47.54       51.46      5.49 o 
   5  -5   3        3.12       11.30      5.96 o 
  -5  -4   3        0.02        1.27      4.00 o 
  -4  -4   3        5.23        6.59      2.30 o 
  -3  -4   3        1.45       -1.07      1.07 o 
  -2  -4   3       32.90       40.19      2.56 o 
  -1  -4   3      114.17      106.59      4.47 o 
   0  -4   3     1830.03     1987.66     27.17 o 
   1  -4   3      105.62       90.17      3.37 o 
   2  -4   3      277.05      249.88      6.75 o 
   3  -4   3      131.07      122.47      5.11 o 
   4  -4   3        0.88       -2.02      2.02 o 
   5  -4   3        0.03        1.79      5.24 o 
  -5  -3   3       45.37       60.91      9.48 o 
  -4  -3   3      132.36      148.12      7.85 o 
  -3  -3   3       13.59        8.98      1.59 o 
  -2  -3   3      379.12      359.27      7.14 o 
  -1  -3   3      198.62      203.49      6.03 o 
   0  -3   3       84.96       67.35      5.12 o 
   1  -3   3      142.65      146.65      4.15 o 
   2  -3   3       63.53       61.19      3.26 o 
   3  -3   3       65.63       54.05      4.45 o 
   4  -3   3       14.24       11.25      4.45 o 
   5  -3   3        6.64        2.97      5.22 o 
  -5  -2   3       24.78       26.85      6.82 o 
  -4  -2   3        4.56        5.06      2.35 o 
  -3  -2   3       91.16       95.64      5.52 o 
  -2  -2   3      283.76      299.73     10.62 o 
  -1  -2   3     1306.88     1357.18     18.89 o 
   0  -2   3     5652.75     5616.52    129.69 o 
   1  -2   3        0.09       -0.30      0.57 o 
   2  -2   3      274.51      259.79      6.31 o 
   3  -2   3       48.03       49.50      4.10 o 
   4  -2   3        0.51        7.40      3.52 o 
   5  -2   3       50.03       67.25     10.87 o 
  -4  -1   3      344.44      333.61     11.72 o 
  -3  -1   3      109.96      116.96      4.61 o 
  -2  -1   3        4.47        5.70      1.13 o 
  -1  -1   3      406.09      405.67      6.87 o 
   0  -1   3       51.10       57.02      4.61 o 
   1  -1   3       78.17       73.58      2.46 o 
   2  -1   3      473.55      466.36      9.05 o 
   3  -1   3       68.42       61.24      4.71 o 
   4  -1   3       27.18       26.33      6.17 o 
   5  -1   3        1.66       10.94      5.55 o 
  -5   0   3        0.88        3.30      3.78 o 
  -4   0   3       31.41       32.53      3.31 o 
  -3   0   3        8.76       14.07      2.18 o 
  -2   0   3      803.61      778.71     13.07 o 
  -1   0   3      618.87      591.67      9.27 o 
   0   0   3      432.59      449.93      7.00 o 
   1   0   3     3726.28     3739.76     48.33 o 
   2   0   3      289.35      295.51      7.46 o 
   3   0   3       25.08       26.34      2.98 o 
   4   0   3       16.55       21.06      5.74 o 
   5   0   3       33.85       44.25      8.50 o 
  -5   1   3        6.04        5.48      3.78 o 
  -4   1   3       18.44       17.66      2.50 o 
  -3   1   3      370.18      382.20     11.04 o 
  -2   1   3     1228.92     1227.43     28.71 o 
  -1   1   3      196.64      185.21      4.58 o 
   0   1   3      490.10      501.21      7.66 o 
   1   1   3       16.84       16.73      2.70 o 
   2   1   3      218.38      261.54     10.57 o 
   3   1   3      353.66      345.24     15.13 o 
   4   1   3        7.91       11.46      4.43 o 
   5   1   3       80.36       86.21     11.70 o 
  -4   2   3       76.46       80.24      5.09 o 
  -3   2   3       53.39       51.33      8.58 o 
  -2   2   3      142.32      128.53      5.67 o 
  -1   2   3      374.65      397.05      6.77 o 
   0   2   3      817.37      864.94     15.37 o 
   1   2   3     2210.36     2292.37     54.23 o 
   2   2   3     1135.98     1179.35     21.08 o 
   3   2   3      554.09      545.06     20.27 o 
   4   2   3        0.28        1.60      2.54 o 
   5   2   3        0.45       -1.44      3.69 o 
  -5   3   3        0.77        1.53      9.93 o 
  -4   3   3       91.02       96.24      7.30 o 
  -3   3   3        0.18       -1.09      1.09 o 
  -2   3   3     1056.83     1042.58     21.73 o 
  -1   3   3     1455.16     1532.72     27.51 o 
   0   3   3        2.35        2.08      1.10 o 
   1   3   3        0.37       -1.22      1.22 o 
   2   3   3     1184.54     1222.02     21.73 o 
   3   3   3        0.73        1.08      2.06 o 
   4   3   3       96.57       96.15      6.92 o 
   5   3   3        7.65       10.75      5.10 o 
  -5   4   3       33.13       40.27      6.60 o 
  -4   4   3        9.81       14.12      4.45 o 
  -3   4   3       49.18       52.12      5.12 o 
  -2   4   3      323.19      276.53      9.80 o 
  -1   4   3      150.08      133.44      3.48 o 
   0   4   3     1396.94     1383.07     33.77 o 
   1   4   3      768.45      780.81     11.95 o 
   2   4   3       17.23       22.71      4.00 o 
   3   4   3       17.09       16.80      3.05 o 
   4   4   3       95.55      108.08      7.36 o 
   5   4   3       24.49       24.53      7.28 o 
  -5   5   3        1.11       -0.17      3.59 o 
  -4   5   3      141.54      148.59      9.89 o 
  -3   5   3       26.31       29.37      5.70 o 
  -2   5   3       10.78        8.62      2.50 o 
  -1   5   3      427.18      383.77     14.14 o 
   0   5   3      548.52      573.44     11.65 o 
   1   5   3       10.74       17.98      1.52 o 
   2   5   3     1557.62     1595.59     23.35 o 
   3   5   3      307.69      303.30     10.32 o 
   4   5   3        9.05        9.00      4.79 o 
   5   5   3        6.02       17.38      5.65 o 
  -5   6   3        0.46        5.81      7.23 o 
  -4   6   3      617.41      619.71     19.61 o 
  -3   6   3       24.16       27.00      4.07 o 
  -2   6   3      125.53      109.40      4.16 o 
  -1   6   3       76.54      113.06      7.59 o 
   0   6   3      802.30      824.48     13.18 o 
   1   6   3      936.83      894.79     14.11 o 
   2   6   3       27.00       29.49      2.21 o 
   3   6   3      329.85      313.82     11.64 o 
   4   6   3       28.85       32.43      6.92 o 
  -4   7   3       11.14       11.72      3.44 o 
  -3   7   3       46.41       45.13      7.61 o 
  -2   7   3      146.99      152.64      8.52 o 
  -1   7   3     1475.30     1578.76     23.57 o 
   0   7   3       55.95       65.44      2.92 o 
   1   7   3      686.63      703.51     12.09 o 
   2   7   3       41.09       40.14      3.47 o 
   3   7   3        1.57        1.00      1.73 o 
   4   7   3        1.67       -0.67      3.40 o 
  -4   8   3        0.32        4.11      2.58 o 
  -3   8   3      118.09      111.05      7.94 o 
  -2   8   3        5.58        6.69      1.47 o 
  -1   8   3      471.85      470.47      9.72 o 
   0   8   3       53.48       64.57      4.19 o 
   1   8   3       79.43       71.48      3.23 o 
   2   8   3      108.60      116.63      5.13 o 
   3   8   3       57.75       52.01      7.59 o 
   4   8   3        5.12       -0.72      3.64 o 
  -4   9   3       45.87       31.04      8.33 o 
  -3   9   3        3.40        4.72      2.58 o 
  -2   9   3      258.27      241.81      8.92 o 
  -1   9   3       94.01       87.10      4.02 o 
   0   9   3       93.30       94.91      7.22 o 
   1   9   3       28.87       25.55      2.38 o 
   2   9   3      179.24      188.49      8.29 o 
   3   9   3      143.66      125.48     11.80 o 
   4   9   3       46.74       40.16      8.42 o 
  -4  10   3        1.69       10.95      3.46 o 
  -3  10   3       44.28       54.98      6.36 o 
  -2  10   3        9.13       11.70      4.25 o 
  -1  10   3       28.53       23.10      2.54 o 
   0  10   3       50.07       49.32      4.31 o 
   1  10   3      312.58      301.77      7.68 o 
   2  10   3       22.83       25.12      5.07 o 
   3  10   3       68.39       53.73      8.07 o 
   4  10   3      158.57      166.79     15.70 o 
  -4  11   3      128.57      125.34     10.58 o 
  -3  11   3       82.30       61.59      6.80 o 
  -2  11   3       17.33        9.81      2.86 o 
  -1  11   3      426.29      378.95      9.46 o 
   0  11   3       54.58       44.80      7.94 o 
   1  11   3      241.42      227.00      6.79 o 
   2  11   3       19.03       19.91      4.64 o 
   3  11   3       14.70       17.64      4.74 o 
   4  11   3       41.23       46.00      8.57 o 
  -4  12   3       31.02       41.18      6.26 o 
  -3  12   3        3.62        2.29      4.73 o 
  -2  12   3      236.17      223.13     10.50 o 
  -1  12   3      134.76      130.26      6.13 o 
   0  12   3       48.44       53.72      3.94 o 
   1  12   3       31.30       23.74      3.23 o 
   2  12   3       77.97       74.12      9.00 o 
   3  12   3        1.88        0.79      2.82 o 
  -3  13   3       59.87       81.16      8.59 o 
  -2  13   3        2.60        3.27      4.32 o 
  -1  13   3       36.63       27.04      3.06 o 
   0  13   3       30.14       33.13      3.34 o 
   1  13   3      117.38      121.72      6.75 o 
   2  13   3       61.30       56.98      8.35 o 
   3  13   3       30.91       27.12      6.39 o 
  -3  14   3        5.51        0.59      3.29 o 
  -2  14   3       15.91       13.89      6.39 o 
  -1  14   3      369.05      351.43     13.45 o 
   0  14   3       29.52       34.34      3.56 o 
   1  14   3      133.35      149.17      7.75 o 
   2  14   3        0.06        2.82      2.49 o 
   3  14   3        7.77        4.45      3.57 o 
  -3  15   3       42.77       60.52      7.62 o 
  -2  15   3       12.46        7.84      4.60 o 
  -1  15   3       24.05       22.95      4.21 o 
   0  15   3       63.89       59.25      4.79 o 
   1  15   3        2.64       -2.11      2.11 o 
   2  15   3        0.48        0.48      2.97 o 
  -2  16   3        0.02       -1.35      2.90 o 
  -1  16   3       85.22       94.68     11.89 o 
   0  16   3      102.96      113.56      8.55 o 
   1  16   3        2.29        3.93      2.56 o 
   2  16   3       21.38       19.24      5.77 o 
  -2  17   3        0.56       -0.40      3.37 o 
  -1  17   3      166.11      163.38     10.88 o 
   0  17   3       35.31       33.55      6.96 o 
   1  17   3      266.47      270.33     16.47 o 
   0  18   3        5.82       18.62      5.05 o 
   0 -18   4        1.33        1.72      8.33 o 
  -1 -17   4      250.56      271.86     28.58 o 
   0 -17   4       16.42       18.94      7.06 o 
   1 -17   4        8.65       15.35      3.72 o 
  -2 -16   4        2.87        1.34      3.42 o 
  -1 -16   4      227.84      220.79     12.16 o 
   0 -16   4        3.43        6.36      3.40 o 
   1 -16   4      220.10      242.35     11.40 o 
   2 -16   4      274.76      303.32     11.19 o 
  -2 -15   4        0.40       -1.61      1.99 o 
  -1 -15   4      372.09      382.53     30.35 o 
   0 -15   4       20.46       15.90      3.55 o 
   1 -15   4       16.75       12.38      2.69 o 
   2 -15   4      140.61      153.57      8.44 o 
   3 -15   4        1.57        5.79      2.79 o 
  -3 -14   4      110.84      117.15     13.64 o 
  -2 -14   4        6.90        2.54      2.69 o 
  -1 -14   4       63.68       63.57      6.33 o 
   0 -14   4     1200.98     1220.52     45.28 o 
   1 -14   4      100.76       91.16      6.11 o 
   2 -14   4        5.73        7.33      2.40 o 
   3 -14   4      146.64      167.62     17.86 o 
  -3 -13   4       69.18       70.59      9.31 o 
  -2 -13   4       10.05        9.62      2.88 o 
  -1 -13   4      149.06      146.86      7.96 o 
   0 -13   4      102.36       93.07     13.00 o 
   1 -13   4       50.51       51.48      4.66 o 
   2 -13   4       72.53       71.95      5.77 o 
   3 -13   4       28.00       38.41      4.60 o 
  -3 -12   4       21.82       20.11      7.08 o 
  -2 -12   4       34.35       33.70      4.66 o 
  -1 -12   4      330.21      318.42     11.66 o 
   0 -12   4      206.57      209.13      7.19 o 
   1 -12   4      991.87      937.46     18.76 o 
   2 -12   4      276.97      255.69      9.05 o 
   3 -12   4       54.22       52.20      5.23 o 
   4 -12   4       23.38       25.89      5.85 o 
  -4 -11   4        0.44        1.01      4.00 o 
  -3 -11   4      287.38      279.99     18.33 o 
  -2 -11   4       72.30       56.86      6.45 o 
  -1 -11   4      409.09      372.63     12.33 o 
   0 -11   4       47.09       50.42      7.39 o 
   1 -11   4      235.44      222.06      7.59 o 
   2 -11   4        2.70        3.80      1.71 o 
   3 -11   4        7.97       11.06      2.57 o 
   4 -11   4       30.22       28.81      4.34 o 
  -4 -10   4        4.38       -3.81      3.81 o 
  -3 -10   4        9.71       12.48      3.06 o 
  -2 -10   4       81.17       76.24      6.24 o 
  -1 -10   4        0.02       -0.74      2.29 o 
   0 -10   4      784.33      778.51     15.01 o 
   1 -10   4     1992.47     2026.73     31.79 o 
   2 -10   4      132.61      130.57     12.75 o 
   3 -10   4        0.81        1.51      1.83 o 
   4 -10   4      101.25      114.13      7.37 o 
  -4  -9   4       32.13       30.63      7.23 o 
  -3  -9   4       95.21      101.98     12.13 o 
  -2  -9   4      686.11      677.95     17.64 o 
  -1  -9   4       14.10       15.67      2.76 o 
   0  -9   4      284.61      268.07      8.00 o 
   1  -9   4       89.09       92.45      4.95 o 
   2  -9   4       36.12       34.95      3.63 o 
   3  -9   4       45.85       42.47      4.26 o 
   4  -9   4       34.36       37.49      4.33 o 
  -4  -8   4       19.86       25.79      5.54 o 
  -3  -8   4       14.78       15.14      3.13 o 
  -2  -8   4       85.86       85.34      6.64 o 
  -1  -8   4     1146.41     1152.30     18.14 o 
   0  -8   4      985.23     1070.41     17.89 o 
   1  -8   4       47.04       47.77      3.93 o 
   2  -8   4     2277.59     2320.21     35.72 o 
   3  -8   4      187.39      183.61      7.28 o 
   4  -8   4       28.06       29.67      3.64 o 
  -4  -7   4        0.31        2.86      2.05 o 
  -3  -7   4        8.47       10.37      2.63 o 
  -2  -7   4        1.96        4.58      1.90 o 
  -1  -7   4      296.13      340.26     15.54 o 
   0  -7   4      376.05      364.39      8.07 o 
   1  -7   4       50.85       33.78      2.95 o 
   2  -7   4       89.56       79.24      9.02 o 
   3  -7   4      477.04      452.15     11.65 o 
   4  -7   4        2.12        3.93      2.10 o 
  -4  -6   4       18.55       18.29      5.65 o 
  -3  -6   4      311.97      317.58     11.08 o 
  -2  -6   4       88.32       90.27      5.64 o 
  -1  -6   4        0.50        2.63      1.31 o 
   0  -6   4        1.02        2.22      1.02 o 
   1  -6   4      302.03      306.88      7.53 o 
   2  -6   4      295.47      314.77      8.34 o 
   3  -6   4      164.56      156.27      8.42 o 
   4  -6   4       90.06       88.57      7.11 o 
  -5  -5   4       41.44       55.55      9.50 o 
  -4  -5   4        1.59       -0.58      2.12 o 
  -3  -5   4      232.38      215.98      8.79 o 
  -2  -5   4      239.25      238.79     15.29 o 
  -1  -5   4      939.81     1029.02     20.42 o 
   0  -5   4       15.21        4.05      1.07 o 
   1  -5   4      695.63      730.39     13.04 o 
   2  -5   4      171.34      157.60      5.85 o 
   3  -5   4       45.57       45.16      4.49 o 
   4  -5   4     1002.60     1085.78     39.25 o 
   5  -5   4       56.60       63.38     11.70 o 
  -5  -4   4       82.43      105.88     12.06 o 
  -4  -4   4        4.06        3.86      3.84 o 
  -3  -4   4      293.88      305.71     13.39 o 
  -2  -4   4       69.81       58.83      4.22 o 
  -1  -4   4       61.35       58.13      3.58 o 
   0  -4   4      233.29      239.19      5.28 o 
   1  -4   4       54.94       57.01      2.96 o 
   2  -4   4        7.98        6.81      1.45 o 
   3  -4   4       49.06       42.40      3.54 o 
   4  -4   4        3.43       -0.53      3.09 o 
   5  -4   4        3.76        1.51      5.46 o 
  -4  -3   4        0.14       -1.63      1.81 o 
  -3  -3   4        0.73        1.12      1.32 o 
  -2  -3   4       46.34       58.55      2.61 o 
  -1  -3   4      285.46      307.67      5.70 o 
   0  -3   4     1480.81     1368.57     74.08 o 
   1  -3   4     3218.09     3401.70     45.31 o 
   2  -3   4       41.76       35.98      2.66 o 
   3  -3   4       30.74       31.24      2.95 o 
   4  -3   4       86.49       68.64      9.60 o 
   5  -3   4       54.65       56.00     10.53 o 
  -4  -2   4        2.33        1.33      1.90 o 
  -3  -2   4       48.17       54.66      3.46 o 
  -2  -2   4      940.19      950.53     15.21 o 
  -1  -2   4     1780.46     1890.95     25.78 o 
   0  -2   4       65.34       61.46      2.92 o 
   1  -2   4      742.49      786.74     12.56 o 
   2  -2   4       31.81       30.18      2.64 o 
   3  -2   4       57.80       56.33      4.11 o 
   4  -2   4        8.73       11.75      4.74 o 
   5  -2   4       40.42       64.05     10.63 o 
  -5  -1   4       50.15       55.48      9.26 o 
  -4  -1   4      211.49      215.92     15.32 o 
  -3  -1   4       68.59       67.23      3.82 o 
  -2  -1   4        0.65        1.62      0.99 o 
  -1  -1   4      152.72      179.53      4.06 o 
   0  -1   4      594.53      662.66     10.24 o 
   1  -1   4      183.95      175.09      4.19 o 
   2  -1   4       39.37       36.18      2.31 o 
   3  -1   4       10.53       11.74      2.24 o 
   4  -1   4       32.68       31.18      6.56 o 
   5  -1   4       11.54       15.51      5.77 o 
  -5   0   4        8.67       14.77      4.93 o 
  -4   0   4      141.20      154.68      8.50 o 
  -3   0   4      362.50      351.40      8.62 o 
  -2   0   4     1016.65     1033.27     16.41 o 
  -1   0   4       53.25       62.88      2.22 o 
   0   0   4     1778.58     1881.48     25.16 o 
   1   0   4      699.27      704.55     11.88 o 
   2   0   4     1554.51     1516.47     26.62 o 
   3   0   4       82.09       85.77      6.73 o 
   4   0   4        0.92        3.18      3.76 o 
   5   0   4       26.42       26.42      7.23 o 
  -5   1   4       28.89       43.06      7.92 o 
  -4   1   4      136.25      145.92      7.17 o 
  -3   1   4      100.08       96.84      4.32 o 
  -2   1   4      628.39      629.54     13.60 o 
  -1   1   4      872.72      868.91     12.99 o 
   0   1   4      431.49      426.80      7.12 o 
   1   1   4        1.04        2.94      1.56 o 
   2   1   4      655.88      647.86     17.57 o 
   3   1   4       83.49       86.47      8.07 o 
   4   1   4      150.69      155.57     11.46 o 
  -5   2   4        0.49       -1.60      3.25 o 
  -4   2   4       56.41       55.29      7.63 o 
  -3   2   4        1.34        0.39      1.09 o 
  -2   2   4      508.57      492.45      9.41 o 
  -1   2   4     1160.33     1184.11     22.76 o 
   0   2   4     3544.10     3686.12     60.07 o 
   1   2   4       32.49       36.57      4.00 o 
   2   2   4       13.65       10.53      2.80 o 
   3   2   4      163.68      164.45     10.08 o 
   4   2   4       15.03       21.18      4.69 o 
   5   2   4        7.16       11.39      5.36 o 
  -4   3   4       27.81       28.05      4.23 o 
  -3   3   4        3.42        2.69      1.18 o 
  -2   3   4       40.49       55.79      4.43 o 
  -1   3   4       90.16       87.71      4.29 o 
   0   3   4       12.21       13.14      1.60 o 
   1   3   4      391.10      432.28     14.46 o 
   2   3   4      537.87      504.32     17.57 o 
   3   3   4      634.50      617.62     22.21 o 
   4   3   4        1.45       -0.62      3.14 o 
   5   3   4       48.40       47.87      9.09 o 
  -5   4   4       36.01       56.75     15.41 o 
  -4   4   4       46.77       46.26      5.57 o 
  -3   4   4       24.42       21.66      3.55 o 
  -2   4   4      530.59      545.19     21.16 o 
  -1   4   4        0.52       -0.72      0.94 o 
   0   4   4        5.16        3.71      0.86 o 
   1   4   4      394.63      365.94      7.67 o 
   2   4   4       47.94       47.53      5.36 o 
   3   4   4      155.74      167.84     10.12 o 
   4   4   4        1.68        1.12      2.23 o 
   5   4   4        7.00        8.02      4.67 o 
  -5   5   4       22.06       32.60      6.03 o 
  -4   5   4       65.10       76.97     10.08 o 
  -3   5   4      152.20      138.41      8.10 o 
  -2   5   4       23.70       25.73      3.50 o 
  -1   5   4      996.83     1094.68     27.15 o 
   0   5   4      376.29      345.21      8.20 o 
   1   5   4      207.88      222.93      4.97 o 
   2   5   4       99.70      108.44      5.34 o 
   3   5   4        0.69        1.74      1.60 o 
   4   5   4        0.62        0.38      3.28 o 
  -5   6   4       10.50        3.41      4.94 o 
  -4   6   4      218.27      207.44     11.25 o 
  -3   6   4      731.55      676.65     32.45 o 
  -2   6   4        0.06       -0.95      1.23 o 
  -1   6   4       14.86       11.99      2.36 o 
   0   6   4      844.18      862.33     24.06 o 
   1   6   4      565.14      547.06     16.75 o 
   2   6   4       69.09       82.85      3.17 o 
   3   6   4      125.54      136.43      6.96 o 
   4   6   4       54.73       49.21      8.97 o 
  -4   7   4      211.99      193.84     22.31 o 
  -3   7   4      166.98      146.40      8.47 o 
  -2   7   4      787.19      804.83     14.57 o 
  -1   7   4      580.06      625.17     11.28 o 
   0   7   4       55.64       59.84      2.88 o 
   1   7   4      138.39      131.52      4.13 o 
   2   7   4      496.42      504.75     17.28 o 
   3   7   4      393.11      376.83     31.72 o 
   4   7   4       85.25       72.92     10.58 o 
  -4   8   4       67.77       60.06      7.22 o 
  -3   8   4      157.21      143.95      9.03 o 
  -2   8   4      488.79      475.54     18.50 o 
  -1   8   4        5.33       11.41      1.60 o 
   0   8   4      422.27      423.19      8.79 o 
   1   8   4      907.05      910.77     24.07 o 
   2   8   4        0.80        2.28      1.43 o 
   3   8   4       59.35       63.09      5.64 o 
   4   8   4        8.34        1.58      3.14 o 
  -4   9   4        1.43        2.58      2.91 o 
  -3   9   4       32.40       22.91      4.12 o 
  -2   9   4       91.84       67.13      5.99 o 
  -1   9   4      105.37      110.47      4.36 o 
   0   9   4       31.94       28.99      2.55 o 
   1   9   4       55.83       59.39      3.22 o 
   2   9   4       43.61       47.64      7.67 o 
   3   9   4       88.96       79.48      9.86 o 
   4   9   4       18.00       15.44      5.15 o 
  -4  10   4       38.54       45.30      6.61 o 
  -3  10   4        0.00        3.28      2.31 o 
  -2  10   4      127.34      126.52      8.37 o 
  -1  10   4       25.75       18.23      2.19 o 
   0  10   4      129.75      128.75      4.77 o 
   1  10   4        1.04        2.03      1.06 o 
   2  10   4        1.07        0.28      2.63 o 
   3  10   4       35.56       31.97      6.20 o 
   4  10   4       28.25       29.44      7.11 o 
  -4  11   4        0.63        1.69      2.95 o 
  -3  11   4        2.72        2.98      2.21 o 
  -2  11   4      138.12      127.62      8.49 o 
  -1  11   4      559.87      529.03     11.57 o 
   0  11   4      462.92      447.04     10.28 o 
   1  11   4       53.24       57.08      3.81 o 
   2  11   4      109.93       97.18      6.44 o 
   3  11   4       23.74       18.43      5.07 o 
   4  11   4       10.83       12.16      4.50 o 
  -4  12   4       34.74       24.58     11.02 o 
  -3  12   4        0.23        2.69      2.51 o 
  -2  12   4        0.07        0.72      2.48 o 
  -1  12   4        1.06        2.20      4.83 o 
   0  12   4       15.40       19.47      4.22 o 
   1  12   4      294.78      287.04      8.13 o 
   2  12   4        0.11       -1.70      2.42 o 
   3  12   4       21.10       30.68      6.32 o 
  -3  13   4       25.73       28.68      5.38 o 
  -2  13   4       35.87       35.50      5.13 o 
  -1  13   4       12.06       15.06      3.34 o 
   0  13   4      122.68      109.35      5.31 o 
   1  13   4      200.90      190.24      7.33 o 
   2  13   4       18.60       15.96      4.86 o 
   3  13   4       25.61       22.09      5.94 o 
  -3  14   4        0.78        4.44      3.77 o 
  -2  14   4      120.12      126.53      9.40 o 
  -1  14   4       76.08       79.94      7.37 o 
   0  14   4      115.36       91.27     10.77 o 
   1  14   4      111.08      127.98      8.04 o 
   2  14   4       10.35        9.12      3.37 o 
   3  14   4       19.69       22.23      6.03 o 
  -3  15   4       34.95       38.82      6.52 o 
  -2  15   4       14.76       16.11      4.28 o 
  -1  15   4        0.48        0.93      2.91 o 
   0  15   4      113.19      107.88      8.00 o 
   1  15   4       46.87       56.00      7.97 o 
   2  15   4       24.93       26.30      5.98 o 
  -2  16   4      230.81      235.52     12.97 o 
  -1  16   4       54.47       61.54      7.00 o 
   0  16   4        0.05       -1.27      2.99 o 
   1  16   4       16.36       18.05      4.60 o 
   2  16   4        0.28        0.65      3.61 o 
  -1  17   4        6.82        6.28      5.01 o 
   0  17   4       96.98      102.48      8.65 o 
   1  17   4       98.11      126.32     12.47 o 
  -1 -17   5      194.97      193.84     10.77 o 
   0 -17   5        6.20       12.74      3.34 o 
   1 -17   5       24.15       27.22      4.90 o 
  -2 -16   5      219.19      217.03     11.31 o 
  -1 -16   5        9.10        8.10      4.38 o 
   0 -16   5        0.04       -0.67      2.99 o 
   1 -16   5       78.24       85.53      8.00 o 
   2 -16   5       89.51       99.76      7.52 o 
  -2 -15   5        0.28        1.88      2.42 o 
  -1 -15   5        4.86        2.73      5.46 o 
   0 -15   5      141.01      130.82     10.99 o 
   1 -15   5      160.50      181.29      7.99 o 
   2 -15   5       12.44       19.01      3.53 o 
  -3 -14   5       11.44       20.12      4.36 o 
  -2 -14   5       34.15       40.55      5.59 o 
  -1 -14   5      229.17      222.07     27.49 o 
   0 -14   5       52.65       56.66      6.14 o 
   1 -14   5      141.12      142.13      7.56 o 
   2 -14   5      123.42      140.69      8.04 o 
   3 -14   5        1.16       -1.62      2.20 o 
  -3 -13   5        9.17       10.16      3.43 o 
  -2 -13   5        0.74        0.25      2.11 o 
  -1 -13   5        4.14        3.11      2.10 o 
   0 -13   5      407.88      394.06     13.77 o 
   1 -13   5       17.33       21.11      3.19 o 
   2 -13   5       29.92       37.83      4.43 o 
   3 -13   5       23.02       21.18      3.67 o 
  -3 -12   5      148.47      139.69      9.58 o 
  -2 -12   5        0.23       -0.15      1.69 o 
  -1 -12   5      288.78      261.81     10.70 o 
   0 -12   5      167.38      161.81      8.10 o 
   1 -12   5       57.13       60.05      4.82 o 
   2 -12   5       66.20       66.04      5.41 o 
   3 -12   5       44.45       45.38      4.77 o 
  -4 -11   5      110.25      107.24     13.28 o 
  -3 -11   5      150.04      146.33      9.55 o 
  -2 -11   5      121.88      119.12      7.95 o 
  -1 -11   5       54.48       60.23      6.38 o 
   0 -11   5        4.10        6.64      2.06 o 
   1 -11   5     1203.94     1195.86     22.03 o 
   2 -11   5        3.75        2.13      1.76 o 
   3 -11   5        6.16        8.25      2.97 o 
   4 -11   5      148.19      160.34     10.52 o 
  -4 -10   5       17.73       11.68      5.72 o 
  -3 -10   5       53.92       65.44      6.43 o 
  -2 -10   5       13.35       11.69      2.91 o 
  -1 -10   5      288.25      292.43     11.97 o 
   0 -10   5      149.86      144.62      5.51 o 
   1 -10   5      355.33      355.79      9.75 o 
   2 -10   5      704.02      706.31     15.76 o 
   3 -10   5        0.67        4.32      1.99 o 
   4 -10   5       27.18       28.24      4.69 o 
  -4  -9   5       24.97       35.12      5.42 o 
  -3  -9   5       28.02       29.57      4.56 o 
  -2  -9   5        5.09        4.62      1.90 o 
  -1  -9   5      441.54      440.54     13.09 o 
   0  -9   5        2.72        6.34      1.59 o 
   1  -9   5       83.30       70.69      4.49 o 
   2  -9   5     1453.86     1473.59     25.70 o 
   3  -9   5      213.99      209.91      8.09 o 
   4  -9   5       19.78       20.76      3.50 o 
  -4  -8   5       38.45       43.35      6.43 o 
  -3  -8   5       25.32       17.68      3.55 o 
  -2  -8   5       61.36       64.74      5.64 o 
  -1  -8   5      416.48      394.97     11.76 o 
   0  -8   5        3.49        4.21      1.33 o 
   1  -8   5        1.21        1.92      1.26 o 
   2  -8   5      581.97      578.22     13.19 o 
   3  -8   5      805.14      800.70     17.44 o 
   4  -8   5       42.59       46.42      7.91 o 
  -4  -7   5        4.82        5.46      2.76 o 
  -3  -7   5      125.24      126.08      7.35 o 
  -2  -7   5        0.08        2.04      1.49 o 
  -1  -7   5      220.21      270.80      9.10 o 
   0  -7   5      259.00      293.53     11.11 o 
   1  -7   5      150.34      148.24      5.29 o 
   2  -7   5       91.86       92.61      7.51 o 
   3  -7   5      223.26      216.98      8.25 o 
   4  -7   5        2.88        5.55      2.71 o 
  -4  -6   5       16.09       14.23      3.37 o 
  -3  -6   5        7.46       11.52      2.66 o 
  -2  -6   5      262.02      262.57      9.19 o 
  -1  -6   5      236.97      229.04      7.91 o 
   0  -6   5     1899.19     1976.84     28.37 o 
   1  -6   5        1.95        6.30      2.14 o 
   2  -6   5      113.06      104.45      4.91 o 
   3  -6   5      281.24      288.43      8.81 o 
   4  -6   5       50.56       50.91      9.29 o 
  -4  -5   5        0.09        2.12      2.29 o 
  -3  -5   5      308.00      318.62     11.05 o 
  -2  -5   5        5.71        8.95      2.09 o 
  -1  -5   5     1055.33     1104.34     22.04 o 
   0  -5   5     3039.15     3446.14     46.05 o 
   1  -5   5       15.19       16.52      1.86 o 
   2  -5   5      119.15      112.50      4.56 o 
   3  -5   5      144.24      145.37      5.89 o 
   4  -5   5      261.00      276.60     17.35 o 
  -4  -4   5      138.63      149.95      8.42 o 
  -3  -4   5      145.72      142.02      7.54 o 
  -2  -4   5      453.93      494.18     12.85 o 
  -1  -4   5      673.11      669.01     10.84 o 
   0  -4   5      175.49      161.09      4.36 o 
   1  -4   5      122.83      107.76      3.85 o 
   2  -4   5      129.32      131.45      4.74 o 
   3  -4   5        3.14        5.96      1.56 o 
   4  -4   5       20.40       13.95      5.53 o 
   5  -4   5       84.81       99.47     13.74 o 
  -5  -3   5      136.13      164.42     15.27 o 
  -4  -3   5        8.40        7.32      2.81 o 
  -3  -3   5        0.03        0.15      1.41 o 
  -2  -3   5      582.45      595.71     10.55 o 
  -1  -3   5      187.82      170.56      4.05 o 
   0  -3   5      758.55      769.34     15.43 o 
   1  -3   5     2892.42     3209.15     43.28 o 
   2  -3   5      783.83      767.10     13.86 o 
   3  -3   5        1.38        0.80      1.20 o 
   4  -3   5       82.30       81.47     10.70 o 
   5  -3   5      342.33      387.19     23.31 o 
  -5  -2   5       26.04       27.21      7.08 o 
  -4  -2   5       11.47       10.19      3.96 o 
  -3  -2   5      420.33      424.81     20.06 o 
  -2  -2   5        0.16       -0.11      0.79 o 
  -1  -2   5      124.05      127.54      3.50 o 
   0  -2   5       69.21       67.67      5.52 o 
   1  -2   5       38.66       44.52      2.42 o 
   2  -2   5       57.54       67.74      3.61 o 
   3  -2   5        2.98        6.31      2.32 o 
   4  -2   5       73.71       69.50      9.72 o 
   5  -2   5      180.37      214.97     16.20 o 
  -5  -1   5      211.53      221.29     15.84 o 
  -4  -1   5       37.76       47.61      5.18 o 
  -3  -1   5      441.06      435.15     11.95 o 
  -2  -1   5      650.35      701.56     12.19 o 
  -1  -1   5      494.00      512.82      8.79 o 
   0  -1   5     4272.94     4698.76     60.39 o 
   1  -1   5      222.68      202.79      4.86 o 
   2  -1   5      112.10      109.24      6.43 o 
   3  -1   5       14.99       10.91      3.97 o 
   4  -1   5        0.60        5.91      3.47 o 
   5  -1   5       16.18       16.11      6.75 o 
  -5   0   5       67.76       55.38      9.12 o 
  -4   0   5        4.61        6.53      3.40 o 
  -3   0   5      192.98      190.58      6.04 o 
  -2   0   5        0.82        0.36      0.80 o 
  -1   0   5        2.11        1.11      0.62 o 
   0   0   5      253.78      243.58      7.74 o 
   1   0   5      112.03      101.95      3.08 o 
   2   0   5     2276.33     2301.74     38.57 o 
   3   0   5      229.64      230.12     12.90 o 
   4   0   5       40.46       38.56      7.13 o 
   5   0   5       24.34       23.96      6.46 o 
  -5   1   5      176.70      188.45     14.77 o 
  -4   1   5       15.25       17.69      5.05 o 
  -3   1   5        3.25        5.43      1.43 o 
  -2   1   5      544.37      609.82     13.30 o 
  -1   1   5     2239.38     2447.14     32.94 o 
   0   1   5       70.62       83.39      2.70 o 
   1   1   5      600.53      616.89     10.00 o 
   2   1   5      674.97      639.69     21.28 o 
   3   1   5       94.18       78.69      7.97 o 
   4   1   5       57.37       58.28      8.14 o 
   5   1   5        0.75        5.70      4.91 o 
  -5   2   5        0.08       -0.77      3.69 o 
  -4   2   5       40.05       36.19      6.92 o 
  -3   2   5        5.50        4.40      1.79 o 
  -2   2   5      657.64      667.39     11.78 o 
  -1   2   5      171.70      174.20      6.13 o 
   0   2   5       26.23       34.74      2.51 o 
   1   2   5       19.88       16.97      3.25 o 
   2   2   5        1.43        2.80      2.11 o 
   3   2   5      816.06      790.47     26.95 o 
   4   2   5      128.40      121.37     11.08 o 
   5   2   5        0.12       -0.29      3.61 o 
  -5   3   5       26.85       34.54      7.71 o 
  -4   3   5       35.83       34.10      4.53 o 
  -3   3   5       79.71       70.28      6.81 o 
  -2   3   5      392.31      382.69      7.80 o 
  -1   3   5      354.02      416.49     11.49 o 
   0   3   5     2555.14     2661.21     43.90 o 
   1   3   5       13.52       10.79      2.80 o 
   2   3   5      213.79      234.55     11.37 o 
   3   3   5       61.12       51.65      6.80 o 
   4   3   5      226.98      244.93     14.53 o 
   5   3   5       27.47       42.29      8.42 o 
  -4   4   5       19.18       18.79      3.62 o 
  -3   4   5      677.40      636.77     17.64 o 
  -2   4   5      129.09      115.20      3.89 o 
  -1   4   5       72.47       63.98      4.20 o 
   0   4   5        4.10        5.47      1.06 o 
   1   4   5      136.01      131.62      3.68 o 
   2   4   5       42.82       43.61      5.62 o 
   3   4   5       36.59       40.02      6.17 o 
   4   4   5       41.32       35.65      5.77 o 
  -5   5   5       39.64       25.25     12.71 o 
  -4   5   5        0.02       -1.74      1.88 o 
  -3   5   5        8.43        8.36      2.42 o 
  -2   5   5       12.55       12.58      2.63 o 
  -1   5   5     1301.64     1256.83     25.13 o 
   0   5   5      623.16      588.93     23.62 o 
   1   5   5      144.87      145.39      3.84 o 
   2   5   5       44.37       34.94      5.22 o 
   3   5   5       85.03       84.33      6.29 o 
   4   5   5        8.56        1.80      2.74 o 
  -4   6   5        9.47       12.53      3.83 o 
  -3   6   5      378.64      367.59     18.67 o 
  -2   6   5      524.20      519.41     15.04 o 
  -1   6   5       38.80       53.08      2.25 o 
   0   6   5       30.17       24.94      2.32 o 
   1   6   5      280.26      295.59      6.41 o 
   2   6   5      160.77      151.74      6.70 o 
   3   6   5      341.22      314.75     11.19 o 
   4   6   5      142.35      124.96     13.12 o 
  -4   7   5       27.38       32.29      5.56 o 
  -3   7   5      242.59      210.23     10.29 o 
  -2   7   5      190.33      157.39      7.69 o 
  -1   7   5      853.28      825.69     13.88 o 
   0   7   5        5.61       10.99      1.87 o 
   1   7   5      232.17      229.02      5.72 o 
   2   7   5      611.52      602.29     15.41 o 
   3   7   5       36.73       24.05      3.85 o 
   4   7   5       45.23       34.06      6.58 o 
  -4   8   5        2.91        3.12      5.97 o 
  -3   8   5       17.85       11.60      3.15 o 
  -2   8   5      637.29      620.75     17.32 o 
  -1   8   5        0.01        0.08      0.83 o 
   0   8   5      769.81      779.24     26.91 o 
   1   8   5       25.14       25.73      2.26 o 
   2   8   5       65.47       62.78      5.13 o 
   3   8   5       27.97       36.82      4.64 o 
   4   8   5        7.38       10.53      3.97 o 
  -4   9   5       16.79       13.09      4.03 o 
  -3   9   5       13.07       10.39      2.85 o 
  -2   9   5       17.92       15.93      5.64 o 
  -1   9   5       45.91       44.65      3.53 o 
   0   9   5     1361.37     1307.14     52.81 o 
   1   9   5       18.57       20.81      2.26 o 
   2   9   5        1.60        0.68      1.50 o 
   3   9   5      321.38      325.61     17.90 o 
   4   9   5        1.09       -0.24      3.33 o 
  -4  10   5        1.28        0.53      2.92 o 
  -3  10   5       29.70       33.71      5.86 o 
  -2  10   5        3.05        6.59      2.64 o 
  -1  10   5        2.56        3.47      2.23 o 
   0  10   5       62.29       63.32      3.72 o 
   1  10   5      169.49      158.63      5.34 o 
   2  10   5       66.18       69.38      9.96 o 
   3  10   5        1.01       -0.86      2.51 o 
   4  10   5       39.33       49.02      8.74 o 
  -4  11   5        0.25        4.44      5.47 o 
  -3  11   5       35.72       34.95      5.18 o 
  -2  11   5      217.21      204.91     10.17 o 
  -1  11   5       75.32       85.82      6.61 o 
   0  11   5       15.11        8.18      1.84 o 
   1  11   5        3.24        5.02      1.46 o 
   2  11   5      267.62      253.40     10.05 o 
   3  11   5       30.94       35.73      6.96 o 
  -3  12   5      103.57      115.19     10.46 o 
  -2  12   5       27.52       22.54      5.49 o 
  -1  12   5       53.50       50.39      5.97 o 
   0  12   5      114.69      113.55      6.73 o 
   1  12   5       55.16       52.10      5.14 o 
   2  12   5      118.73      122.81      7.69 o 
   3  12   5       16.21        7.61      3.95 o 
  -3  13   5      123.00      145.61     10.81 o 
  -2  13   5      108.18      109.90     15.60 o 
  -1  13   5       11.06       14.38      3.49 o 
   0  13   5       24.26       27.73      3.16 o 
   1  13   5       11.54       12.24      2.96 o 
   2  13   5        9.09        8.30      3.76 o 
   3  13   5       79.62       69.38     10.12 o 
  -3  14   5        3.50        8.50      3.52 o 
  -2  14   5       25.70       39.76      5.91 o 
  -1  14   5      123.09      116.74      8.49 o 
   0  14   5       41.84       59.55      6.15 o 
   1  14   5        1.41        0.52      1.99 o 
   2  14   5        3.28        8.14      3.97 o 
   3  14   5       16.64       20.25      6.37 o 
  -2  15   5       83.56      103.58      9.19 o 
  -1  15   5        1.51       -1.81      2.43 o 
   0  15   5      119.48      120.80      8.43 o 
   1  15   5       18.96       23.38      4.11 o 
   2  15   5       30.85       33.70      6.87 o 
  -2  16   5      176.40      187.50     12.19 o 
  -1  16   5       21.01       20.94      4.51 o 
   0  16   5       60.60       64.00      6.67 o 
   1  16   5       61.36       73.24      9.45 o 
   2  16   5       11.99       17.04      5.07 o 
  -1  17   5       40.37       44.72      6.50 o 
   0  17   5      146.79      141.59     15.37 o 
  -1 -17   6        2.41        3.88      4.27 o 
   0 -17   6       27.91       29.27      4.73 o 
   1 -17   6       73.73       71.63      8.45 o 
  -2 -16   6        1.17       -0.56      2.90 o 
  -1 -16   6        3.74        1.87      3.27 o 
   0 -16   6       52.73       51.93      6.42 o 
   1 -16   6       50.72       66.94      9.98 o 
   2 -16   6       35.41       34.61      4.69 o 
  -2 -15   6       11.07       11.97      3.66 o 
  -1 -15   6      406.77      401.25     15.30 o 
   0 -15   6       28.78       34.02      7.12 o 
   1 -15   6       55.47       51.74      6.41 o 
   2 -15   6       39.54       45.79      5.14 o 
  -2 -14   6       36.34       46.80      6.16 o 
  -1 -14   6        2.64        0.76      1.99 o 
   0 -14   6        0.10        1.57      1.75 o 
   1 -14   6       69.67       74.34      5.88 o 
   2 -14   6        0.81        0.11      1.94 o 
   3 -14   6      243.28      241.53     10.22 o 
  -3 -13   6       20.58       20.83      5.36 o 
  -2 -13   6      288.26      300.22     12.78 o 
  -1 -13   6        5.23        5.14      3.36 o 
   0 -13   6        1.35        3.22      2.63 o 
   1 -13   6       23.56       25.88      3.48 o 
   2 -13   6        5.65        7.73      2.37 o 
   3 -13   6        3.27        4.06      2.47 o 
  -3 -12   6       48.31       51.74      6.27 o 
  -2 -12   6      137.62      137.11      9.01 o 
  -1 -12   6        0.02       -0.82      1.79 o 
   0 -12   6      116.90      102.28      9.67 o 
   1 -12   6      150.97      144.27      6.50 o 
   2 -12   6       32.94       29.58      3.81 o 
   3 -12   6        5.04        6.04      2.73 o 
  -3 -11   6      222.61      210.23     14.38 o 
  -2 -11   6      156.07      140.65      8.28 o 
  -1 -11   6       77.99       72.25      7.65 o 
   0 -11   6      378.37      349.56      9.44 o 
   1 -11   6       83.93       82.44      5.37 o 
   2 -11   6       11.23       12.57      2.47 o 
   3 -11   6       21.37       15.05      3.10 o 
   4 -11   6        0.01       -2.64      3.73 o 
  -4 -10   6      111.99      121.88      9.68 o 
  -3 -10   6      220.72      198.45      9.89 o 
  -2 -10   6       15.51       10.46      2.70 o 
  -1 -10   6      111.37      109.02      7.21 o 
   0 -10   6      219.95      203.95      6.70 o 
   1 -10   6       86.12       85.96      5.20 o 
   2 -10   6       70.49       77.20      5.53 o 
   3 -10   6        0.71        2.49      1.68 o 
   4 -10   6       27.31       28.46      4.12 o 
  -4  -9   6       13.51       17.94      4.18 o 
  -3  -9   6       56.81       47.86      5.69 o 
  -2  -9   6       19.92       19.22      3.34 o 
  -1  -9   6      325.00      339.77     11.52 o 
   0  -9   6       98.29      105.69      5.42 o 
   1  -9   6      832.15      829.15     16.33 o 
   2  -9   6       29.40       34.27      3.62 o 
   3  -9   6      126.76      133.84      8.08 o 
   4  -9   6        2.62       -0.03      2.61 o 
  -4  -8   6      105.15      116.45      8.96 o 
  -3  -8   6      133.15      126.32     11.72 o 
  -2  -8   6       58.80       66.38      5.90 o 
  -1  -8   6        3.55        0.77      1.70 o 
   0  -8   6       64.13       71.71      3.66 o 
   1  -8   6      188.02      174.53      6.14 o 
   2  -8   6      177.01      148.38      6.28 o 
   3  -8   6      375.56      372.45     10.81 o 
   4  -8   6        2.82        2.38      2.24 o 
  -4  -7   6        0.23       -1.89      2.12 o 
  -3  -7   6       32.72       33.25      7.74 o 
  -2  -7   6      353.67      318.11     10.79 o 
  -1  -7   6      127.27      114.30      4.86 o 
   0  -7   6       67.72       68.03      3.40 o 
   1  -7   6     1187.48     1259.59     20.83 o 
   2  -7   6       79.91       80.55      4.71 o 
   3  -7   6       65.63       61.84      4.75 o 
   4  -7   6       89.01       80.99     10.54 o 
  -4  -6   6       31.16       27.90      5.35 o 
  -3  -6   6       32.87       39.52      4.62 o 
  -2  -6   6       15.21       13.44      2.68 o 
  -1  -6   6      566.81      532.96     12.36 o 
   0  -6   6      252.04      250.66      6.28 o 
   1  -6   6       85.99       74.34      3.78 o 
   2  -6   6        2.77        1.82      1.25 o 
   3  -6   6      298.66      291.53      8.94 o 
   4  -6   6      136.56      130.59     10.55 o 
  -4  -5   6      414.20      461.54     15.50 o 
  -3  -5   6       11.32       12.81      5.85 o 
  -2  -5   6      116.50      114.94      6.32 o 
  -1  -5   6      119.99      126.83      3.51 o 
   0  -5   6      609.12      738.32     12.77 o 
   1  -5   6      119.55      159.58      5.06 o 
   2  -5   6      387.27      399.19      9.53 o 
   3  -5   6      304.81      301.34      8.78 o 
   4  -5   6      192.31      212.24     15.53 o 
  -4  -4   6      203.59      215.16      9.91 o 
  -3  -4   6      155.89      151.83      7.35 o 
  -2  -4   6      542.26      539.63     13.90 o 
  -1  -4   6      779.78      804.63     13.02 o 
   0  -4   6      105.12      142.01      4.25 o 
   1  -4   6       61.09       45.95      2.90 o 
   2  -4   6      146.38      143.31      5.07 o 
   3  -4   6       12.69       14.06      4.23 o 
   4  -4   6        8.18        6.89      4.76 o 
  -5  -3   6       29.74       15.65      6.06 o 
  -4  -3   6       40.02       53.68      5.79 o 
  -3  -3   6      215.50      214.54      8.60 o 
  -2  -3   6        0.97        0.24      1.50 o 
  -1  -3   6       17.32       14.63      1.43 o 
   0  -3   6       57.93       61.00      3.98 o 
   1  -3   6     3460.98     3903.68     52.29 o 
   2  -3   6       36.27       50.24      4.90 o 
   3  -3   6        5.16        6.22      1.54 o 
   4  -3   6      317.26      357.23     20.13 o 
   5  -3   6       10.56       13.07      5.94 o 
  -5  -2   6       39.17       63.09     10.55 o 
  -4  -2   6        0.45        2.58      2.35 o 
  -3  -2   6      252.35      248.21      9.07 o 
  -2  -2   6      339.24      326.68      7.27 o 
  -1  -2   6       82.71      114.65      3.56 o 
   0  -2   6      248.93      228.56      5.43 o 
   1  -2   6       35.24       29.93      2.24 o 
   2  -2   6      117.76      111.12      4.48 o 
   3  -2   6       14.80       20.92      5.36 o 
   4  -2   6        4.97        9.45      4.52 o 
   5  -2   6       11.39       16.87      6.87 o 
  -5  -1   6       14.60       20.80      5.05 o 
  -4  -1   6       37.41       37.60      7.16 o 
  -3  -1   6      159.66      155.67      5.40 o 
  -2  -1   6      320.26      333.18      7.40 o 
  -1  -1   6       11.07       29.98      1.94 o 
   0  -1   6     1355.82     1464.35     21.16 o 
   1  -1   6       50.27       43.93      2.40 o 
   2  -1   6      848.12      867.45     15.04 o 
   3  -1   6        1.54        1.29      2.66 o 
   4  -1   6        1.53        2.82      3.42 o 
   5  -1   6       50.64       52.84      9.91 o 
  -5   0   6      127.87      122.83     13.83 o 
  -4   0   6      154.24      156.59     13.86 o 
  -3   0   6       35.45       40.77      4.34 o 
  -2   0   6      198.79      225.70      5.77 o 
  -1   0   6     1772.01     1877.67     32.09 o 
   0   0   6        7.18       11.92      1.40 o 
   1   0   6      119.56      117.92      3.61 o 
   2   0   6        7.23        5.73      1.03 o 
   3   0   6      929.12      929.66     31.21 o 
   4   0   6        0.03       -2.75      3.06 o 
   5   0   6        3.29        7.59      4.86 o 
  -5   1   6      104.71      106.74     13.19 o 
  -4   1   6      713.75      745.38     30.68 o 
  -3   1   6      501.47      543.35     11.49 o 
  -2   1   6       46.21       43.78      3.01 o 
  -1   1   6     5218.27     5629.46     72.41 o 
   0   1   6        0.03        0.25      1.09 o 
   1   1   6        6.92        4.22      0.90 o 
   2   1   6       27.92       20.80      4.04 o 
   3   1   6       40.25       38.25      6.08 o 
   4   1   6       55.70       46.07      7.90 o 
   5   1   6       20.74       20.27      6.49 o 
  -5   2   6        3.03        3.02      3.93 o 
  -4   2   6      273.57      270.13     16.97 o 
  -3   2   6      141.00      135.13     11.68 o 
  -2   2   6      143.02      142.66      4.20 o 
  -1   2   6        3.58        1.52      1.18 o 
   0   2   6        9.18        9.44      1.24 o 
   1   2   6      960.61      998.95     28.89 o 
   2   2   6       99.38      106.72      7.75 o 
   3   2   6       54.36       51.62      7.08 o 
   4   2   6      471.50      444.58     20.94 o 
  -5   3   6        1.82       -3.14      3.40 o 
  -4   3   6        0.28        1.45      3.30 o 
  -3   3   6      118.53      131.94      7.42 o 
  -2   3   6        8.22       10.30      1.79 o 
  -1   3   6        2.86        0.24      1.32 o 
   0   3   6     2857.91     3069.52     50.63 o 
   1   3   6     1273.67     1303.98     35.64 o 
   2   3   6       82.36       86.21      7.68 o 
   3   3   6       28.41       34.20      5.89 o 
   4   3   6        8.98        9.76      4.43 o 
  -5   4   6       48.31       65.77     11.08 o 
  -4   4   6      388.02      371.01     14.18 o 
  -3   4   6      332.30      334.47     12.15 o 
  -2   4   6      161.37      147.77      7.05 o 
  -1   4   6      169.18      159.73      8.60 o 
   0   4   6      257.30      243.54      7.26 o 
   1   4   6      120.42      101.69      6.99 o 
   2   4   6      604.27      599.22     21.42 o 
   3   4   6       57.42       63.73      7.92 o 
   4   4   6       25.37       18.72      5.48 o 
  -4   5   6       29.49       23.84      4.16 o 
  -3   5   6        1.29        0.29      2.54 o 
  -2   5   6       69.69       53.83      5.14 o 
  -1   5   6      539.62      529.82     13.68 o 
   0   5   6      113.31      138.14      5.24 o 
   1   5   6      173.48      180.27      5.12 o 
   2   5   6       38.32       34.18      5.31 o 
   3   5   6       18.69       21.23      4.88 o 
   4   5   6       15.02       22.21      4.51 o 
  -4   6   6       21.53       20.25      5.50 o 
  -3   6   6     1048.62     1018.74     25.45 o 
  -2   6   6       35.17       28.40      4.00 o 
  -1   6   6       87.06       86.14      7.87 o 
   0   6   6      233.11      253.55      5.95 o 
   1   6   6      255.26      230.50      5.50 o 
   2   6   6      165.98      154.08      6.97 o 
   3   6   6        9.80        8.59      2.33 o 
   4   6   6        9.74       15.77      4.76 o 
  -4   7   6       23.16       20.56      4.81 o 
  -3   7   6      248.73      234.55     11.16 o 
  -2   7   6      670.99      674.69     18.51 o 
  -1   7   6      155.06      160.07      4.23 o 
   0   7   6      549.94      552.21     18.62 o 
   1   7   6      131.56      144.55      4.51 o 
   2   7   6      131.34      123.37      6.33 o 
   3   7   6       93.52       95.97      7.00 o 
   4   7   6       12.55       15.46      4.83 o 
  -4   8   6        5.95        8.38      4.39 o 
  -3   8   6      133.29      124.33      9.02 o 
  -2   8   6      713.70      662.05     18.40 o 
  -1   8   6      102.20       98.35      9.49 o 
   0   8   6      303.81      331.29     18.61 o 
   1   8   6      257.76      251.92      6.44 o 
   2   8   6       67.98       71.81      5.67 o 
   3   8   6        0.15       -1.53      1.53 o 
   4   8   6      245.48      258.84     17.38 o 
  -4   9   6       36.72       31.94      5.96 o 
  -3   9   6       59.67       54.87      6.35 o 
  -2   9   6      250.34      221.32      9.92 o 
  -1   9   6      782.70      791.93     19.72 o 
   0   9   6      328.61      322.69     14.50 o 
   1   9   6       30.10       39.07      2.87 o 
   2   9   6      110.98      101.21      6.57 o 
   3   9   6        2.69        1.01      2.05 o 
   4   9   6       87.23       63.16      9.72 o 
  -4  10   6        9.01        7.22      3.53 o 
  -3  10   6        1.53       -1.82      3.37 o 
  -2  10   6       23.29       10.77      2.96 o 
  -1  10   6       16.06       16.10      3.20 o 
   0  10   6       18.45       20.84      2.86 o 
   1  10   6       46.19       47.68      6.53 o 
   2  10   6       86.24       86.33      6.56 o 
   3  10   6       16.27       21.37      4.91 o 
   4  10   6        0.01       -3.11      3.11 o 
  -4  11   6        0.83       -2.40      2.92 o 
  -3  11   6       72.37       95.80      8.72 o 
  -2  11   6       53.48       47.20      5.84 o 
  -1  11   6       92.44       99.79      8.80 o 
   0  11   6      306.26      305.86     12.03 o 
   1  11   6       50.27       50.31      4.91 o 
   2  11   6        1.18        0.68      1.81 o 
   3  11   6        2.33        5.03      2.51 o 
  -3  12   6      120.21      131.23     10.45 o 
  -2  12   6        4.91        7.70      2.70 o 
  -1  12   6       67.98       64.11      6.37 o 
   0  12   6      476.95      445.86     13.89 o 
   1  12   6      476.93      511.42     18.32 o 
   2  12   6       33.21       32.04      4.36 o 
   3  12   6        3.00        0.81      2.63 o 
  -3  13   6       35.38       31.32      7.95 o 
  -2  13   6        7.11        3.72      3.01 o 
  -1  13   6       11.91       19.08      3.88 o 
   0  13   6        0.02        0.34      2.13 o 
   1  13   6        1.24        1.54      1.89 o 
   2  13   6      125.77      121.51     11.68 o 
   3  13   6        9.05       13.57      4.67 o 
  -3  14   6        1.16        1.97      3.41 o 
  -2  14   6      164.18      165.68     10.99 o 
  -1  14   6       32.40       43.62      5.98 o 
   0  14   6        0.13        0.49      2.14 o 
   1  14   6       60.67       51.36      5.49 o 
   2  14   6      143.26      145.04     11.15 o 
  -2  15   6       34.67       42.80      8.46 o 
  -1  15   6       92.29      106.20      8.65 o 
   0  15   6       76.25       83.55      7.28 o 
   1  15   6       59.44       53.01      8.81 o 
   2  15   6       24.18       30.85      6.32 o 
  -2  16   6        5.87       -0.98      5.56 o 
  -1  16   6       22.70       15.73      4.11 o 
   0  16   6      119.64      127.09     14.17 o 
  -1  17   6       19.44       19.45      4.81 o 
   0  17   6       70.30       72.16     11.11 o 
   0 -17   7       52.42       65.16     18.98 o 
  -1 -16   7       41.56       40.72      5.68 o 
   0 -16   7       57.41       52.76      8.22 o 
   1 -16   7        0.03        3.44      2.45 o 
  -2 -15   7       23.50       24.50      4.57 o 
  -1 -15   7       56.09       57.37     10.28 o 
   0 -15   7      100.96       82.77      7.88 o 
   1 -15   7        1.67       -1.75      2.10 o 
   2 -15   7        4.70       13.40      3.23 o 
  -2 -14   7       76.45       72.08     12.21 o 
  -1 -14   7       65.08       67.56      7.17 o 
   0 -14   7       39.96       45.77      5.62 o 
   1 -14   7      130.09      122.25      9.13 o 
   2 -14   7       92.60      115.87      7.66 o 
   3 -14   7       11.29       11.30      3.02 o 
  -3 -13   7       45.95       37.72      5.65 o 
  -2 -13   7      252.95      264.60     12.12 o 
  -1 -13   7       43.44       42.40      5.56 o 
   0 -13   7       27.22       20.45      3.70 o 
   1 -13   7       17.60       12.24      2.61 o 
   2 -13   7       33.91       38.39      4.58 o 
   3 -13   7       82.43       99.47      8.79 o 
  -3 -12   7        7.42       14.84      3.64 o 
  -2 -12   7       39.35       37.27      6.29 o 
  -1 -12   7       14.39       17.35      5.22 o 
   0 -12   7      456.83      436.74     18.54 o 
   1 -12   7      155.61      150.25      6.93 o 
   2 -12   7        0.75        3.47      1.84 o 
   3 -12   7       22.79       24.91      4.00 o 
  -3 -11   7      242.36      225.21     11.01 o 
  -2 -11   7       65.00       55.86      6.16 o 
  -1 -11   7      216.54      202.97      9.49 o 
   0 -11   7      394.13      364.23     12.83 o 
   1 -11   7       19.21       20.00      3.64 o 
   2 -11   7       57.24       61.01      6.28 o 
   3 -11   7        0.50       -1.53      1.53 o 
  -4 -10   7        0.01        2.27      2.89 o 
  -3 -10   7      112.58      108.08      8.54 o 
  -2 -10   7      605.53      582.24     17.48 o 
  -1 -10   7      140.12      121.76      7.33 o 
   0 -10   7      154.94      139.25      5.38 o 
   1 -10   7      492.81      434.00     11.31 o 
   2 -10   7      146.47      159.06      6.77 o 
   3 -10   7        2.57        4.18      1.83 o 
   4 -10   7       23.58       23.50      4.40 o 
  -4  -9   7       22.62       24.58      5.41 o 
  -3  -9   7        0.31       -2.51      2.62 o 
  -2  -9   7      677.29      629.03     17.90 o 
  -1  -9   7      100.73       95.97      6.75 o 
   0  -9   7      100.10       99.74      4.79 o 
   1  -9   7      159.07      169.24      6.21 o 
   2  -9   7      367.32      372.30     10.95 o 
   3  -9   7        5.80        4.39      2.14 o 
   4  -9   7       12.38       18.38      3.94 o 
  -4  -8   7      152.38      152.47     10.21 o 
  -3  -8   7       17.38       23.01      9.85 o 
  -2  -8   7       89.73       86.70      7.48 o 
  -1  -8   7       34.64       38.07      4.35 o 
   0  -8   7      234.38      217.81     14.26 o 
   1  -8   7      324.80      323.34      8.64 o 
   2  -8   7      108.71      109.28      5.61 o 
   3  -8   7      284.44      275.86      9.89 o 
   4  -8   7       44.49       34.47      5.49 o 
  -4  -7   7       27.98       26.06      4.67 o 
  -3  -7   7       12.99       14.06      3.15 o 
  -2  -7   7       47.65       44.67      6.86 o 
  -1  -7   7        0.02       -0.11      1.40 o 
   0  -7   7       12.39        5.62      1.39 o 
   1  -7   7       28.57       31.41      2.97 o 
   2  -7   7       19.50       20.03      3.14 o 
   3  -7   7      164.98      174.83      7.04 o 
   4  -7   7        6.88       12.62      3.71 o 
  -4  -6   7        6.20        0.76      2.63 o 
  -3  -6   7      113.29       99.30      8.33 o 
  -2  -6   7       99.77      111.97     14.28 o 
  -1  -6   7       16.07       19.23      1.63 o 
   0  -6   7      303.10      326.84      7.70 o 
   1  -6   7       32.60       37.51      3.86 o 
   2  -6   7       24.29       22.97      2.69 o 
   3  -6   7      237.00      216.42      7.69 o 
   4  -6   7       44.41       37.49      5.57 o 
  -4  -5   7      160.11      191.79     10.93 o 
  -3  -5   7      227.32      212.02     16.08 o 
  -2  -5   7      142.25      127.80      6.33 o 
  -1  -5   7      211.80      191.12      5.88 o 
   0  -5   7        1.76        0.54      0.85 o 
   1  -5   7      143.31      135.01      4.84 o 
   2  -5   7        8.71       10.85      1.81 o 
   3  -5   7        0.54       -0.34      1.39 o 
   4  -5   7        9.32       18.38      6.06 o 
  -4  -4   7       57.42       56.37      6.16 o 
  -3  -4   7       15.02       12.51      2.83 o 
  -2  -4   7      189.00      197.69      7.73 o 
  -1  -4   7      327.70      320.28      6.91 o 
   0  -4   7      298.52      257.52     14.05 o 
   1  -4   7      144.65      147.19      4.91 o 
   2  -4   7      202.51      198.50      7.36 o 
   3  -4   7       19.35       19.64      4.42 o 
   4  -4   7      155.31      179.67     15.72 o 
  -4  -3   7      190.49      204.01     14.79 o 
  -3  -3   7      160.82      155.51      7.39 o 
  -2  -3   7      721.30      707.40     12.57 o 
  -1  -3   7      955.83      976.00     15.59 o 
   0  -3   7      330.98      315.25      8.99 o 
   1  -3   7      133.12      116.34      4.22 o 
   2  -3   7      317.77      335.37      8.22 o 
   3  -3   7        2.08        3.56      1.92 o 
   4  -3   7        4.66        2.97      4.19 o 
  -4  -2   7      145.69      149.37     14.31 o 
  -3  -2   7       16.43       16.72      3.03 o 
  -2  -2   7      566.90      614.56     11.45 o 
  -1  -2   7      997.34     1014.98     16.01 o 
   0  -2   7      574.54      578.83     10.57 o 
   1  -2   7       25.53       15.04      1.78 o 
   2  -2   7       73.19       75.51      7.32 o 
   3  -2   7      319.04      303.58     11.71 o 
   4  -2   7        0.75        2.99      3.81 o 
  -4  -1   7       21.92       19.89      5.84 o 
  -3  -1   7        2.97        2.38      2.27 o 
  -2  -1   7        2.10        1.70      0.95 o 
  -1  -1   7      418.43      494.25     10.13 o 
   0  -1   7       27.50       27.02      2.14 o 
   1  -1   7      221.41      215.76      5.61 o 
   2  -1   7       79.00       80.63      3.51 o 
   3  -1   7      142.17      145.85     10.96 o 
   4  -1   7       53.04       56.39      8.57 o 
  -5   0   7        1.41       16.06      5.91 o 
  -4   0   7       14.04       16.63      4.64 o 
  -3   0   7        5.87        9.02      2.27 o 
  -2   0   7      289.35      287.06      6.84 o 
  -1   0   7      696.31      712.35     14.71 o 
   0   0   7      938.81      996.44     15.63 o 
   1   0   7      655.34      710.13     12.27 o 
   2   0   7      201.07      185.89      4.98 o 
   3   0   7        1.34       -1.32      2.37 o 
   4   0   7        8.47        9.84      4.24 o 
  -5   1   7      171.50      177.58     16.97 o 
  -4   1   7        1.37       -1.36      2.47 o 
  -3   1   7      127.05      116.31      6.90 o 
  -2   1   7      178.77      160.44     10.92 o 
  -1   1   7       16.60       19.92      1.65 o 
   0   1   7     1423.47     1606.51     23.22 o 
   1   1   7      897.80      876.48     14.22 o 
   2   1   7       14.22       16.32      3.83 o 
   3   1   7       50.56       58.40      7.87 o 
   4   1   7        1.38        7.16      4.43 o 
  -4   2   7       24.63       38.08      7.85 o 
  -2   2   7        2.78        3.06      0.95 o 
  -1   2   7       10.90       11.61      1.61 o 
   0   2   7      910.35     1057.06     16.44 o 
   1   2   7       25.76       21.83      3.90 o 
   2   2   7        0.86        0.36      1.89 o 
   3   2   7      504.81      500.66     21.04 o 
   4   2   7      125.32      127.56     12.21 o 
  -3   3   7      516.00      515.45     15.69 o 
  -2   3   7        0.93        4.06      1.87 o 
  -1   3   7      448.96      497.00     12.92 o 
   0   3   7       67.47       93.03      4.37 o 
   1   3   7      138.14      136.71      8.33 o 
   2   3   7       23.49       26.28      4.91 o 
   3   3   7       26.91       33.72      5.96 o 
   4   3   7       18.50       17.52      5.62 o 
  -4   4   7       70.69       77.39      7.30 o 
  -3   4   7     1239.51     1160.88     27.34 o 
  -2   4   7        1.00       -0.43      1.38 o 
  -1   4   7      109.71       97.10      5.18 o 
   0   4   7      263.00      277.32      8.47 o 
   1   4   7      118.73      113.13      7.73 o 
   2   4   7       13.31        8.33      3.21 o 
   3   4   7       65.63       68.31      8.33 o 
   4   4   7        5.82        5.05      4.19 o 
  -4   5   7       36.25       48.24      5.97 o 
  -3   5   7      453.48      440.58     19.30 o 
  -2   5   7      335.95      307.90     11.01 o 
  -1   5   7        0.05        2.08      1.47 o 
   0   5   7       49.33       41.50      2.40 o 
   1   5   7       60.88       67.52      4.55 o 
   2   5   7        6.28        8.33      3.33 o 
   3   5   7        7.28       12.04      4.26 o 
   4   5   7       49.24       50.11      5.86 o 
  -4   6   7        5.38        7.02      2.53 o 
  -3   6   7      341.20      327.37     12.98 o 
  -2   6   7     3658.97     3675.83     65.68 o 
  -1   6   7      116.97      115.12      8.08 o 
   0   6   7        1.44        1.01      0.86 o 
   1   6   7     1394.62     1492.95     26.56 o 
   2   6   7        0.24        1.69      1.50 o 
   3   6   7        9.24        6.12      3.54 o 
   4   6   7        5.36        5.49      2.64 o 
  -4   7   7       14.96       21.04      4.97 o 
  -3   7   7        1.04       -0.84      2.58 o 
  -2   7   7       25.83       32.41      6.25 o 
  -1   7   7       45.95       41.15      4.38 o 
   0   7   7      272.93      270.18     14.46 o 
   1   7   7      183.33      180.19      5.07 o 
   2   7   7      281.75      287.42     14.38 o 
   3   7   7       86.72       96.88      8.84 o 
   4   7   7       11.09       10.20      3.88 o 
  -4   8   7       79.14      103.07     10.10 o 
  -3   8   7        0.76        2.25      2.30 o 
  -2   8   7      273.89      254.37     10.73 o 
  -1   8   7     1760.93     1716.16     34.18 o 
   0   8   7       37.28       37.70      2.74 o 
   1   8   7       22.22       24.44      3.52 o 
   2   8   7      269.62      285.20     10.54 o 
   3   8   7       28.25       31.97      4.97 o 
   4   8   7        1.14        5.58      3.37 o 
  -4   9   7        7.20       10.13      4.57 o 
  -3   9   7       49.62       48.97     20.94 o 
  -2   9   7        0.77        1.00      1.84 o 
  -1   9   7      860.93      851.14     24.60 o 
   0   9   7       46.31       55.22      3.38 o 
   1   9   7      421.82      329.17     48.75 o 
   2   9   7        7.77        6.57      2.20 o 
   3   9   7      119.36      125.97      8.44 o 
   4   9   7       58.22       56.00      9.09 o 
  -4  10   7       32.40       40.76      6.60 o 
  -3  10   7       17.67       16.38      3.82 o 
  -2  10   7       10.68       17.93      5.15 o 
  -1  10   7      572.91      554.07     16.38 o 
   0  10   7      108.78       98.99      4.30 o 
   1  10   7      520.11      537.78     22.38 o 
   2  10   7       20.43       22.63      6.32 o 
   3  10   7        3.12       -2.42      2.42 o 
  -3  11   7       68.93       91.12      8.63 o 
  -2  11   7       15.46       17.68      3.63 o 
  -1  11   7        0.80        1.99      2.05 o 
   0  11   7      620.48      554.92     23.79 o 
   1  11   7      162.09      140.49     10.84 o 
   2  11   7       24.25       20.37      4.34 o 
   3  11   7        4.03        2.13      2.97 o 
  -3  12   7        8.93        4.89      3.06 o 
  -2  12   7      180.86      190.46     10.79 o 
  -1  12   7      438.87      415.08     14.48 o 
   0  12   7      292.93      280.93     16.61 o 
   1  12   7      108.70       98.63     10.91 o 
   2  12   7       26.74       30.28      4.80 o 
   3  12   7       33.03       33.91      6.87 o 
  -3  13   7       39.01       57.78     13.14 o 
  -2  13   7        0.00        0.73      2.62 o 
  -1  13   7      144.15      130.76     12.37 o 
   0  13   7        0.15        0.79      2.24 o 
   1  13   7      234.58      220.09     14.93 o 
   2  13   7       19.11       21.90      4.02 o 
   3  13   7      132.37      147.24     14.60 o 
  -2  14   7       12.95       19.62      4.71 o 
  -1  14   7      185.12      202.01     10.36 o 
   0  14   7        7.22        3.47      2.81 o 
   1  14   7       33.19       43.53      8.16 o 
   2  14   7      196.62      215.81     14.02 o 
  -2  15   7       74.38       93.01     12.28 o 
  -1  15   7        3.84        4.98      7.77 o 
   0  15   7       14.59       13.09      5.84 o 
   1  15   7      266.64      298.88     18.67 o 
   2  15   7       71.43       95.47     11.61 o 
  -1  16   7       25.58       29.29      5.05 o 
   0  16   7        3.74       10.91      5.91 o 
   1  16   7       82.96       86.54     12.56 o 
  -1 -16   8       59.00       59.63      7.00 o 
   0 -16   8        0.01        4.36      3.30 o 
   1 -16   8       29.65       24.75     13.31 o 
  -2 -15   8        0.81       -0.27      5.38 o 
  -1 -15   8       28.32       26.04      4.93 o 
   0 -15   8        2.88        0.67      2.10 o 
   1 -15   8        0.13        1.75      5.15 o 
   2 -15   8        0.04        0.40      4.62 o 
  -2 -14   8       15.01       14.23      5.29 o 
  -1 -14   8       69.68       80.47      8.09 o 
   0 -14   8      277.36      241.31     25.25 o 
   1 -14   8       13.61       17.84      4.17 o 
   2 -14   8      186.79      193.41      8.67 o 
  -3 -13   8       60.22       69.36      7.99 o 
  -2 -13   8       25.73       24.81      4.59 o 
  -1 -13   8       98.41      106.63      8.67 o 
   0 -13   8       33.82       31.56      4.95 o 
   1 -13   8       10.72        4.48      1.67 o 
   2 -13   8       69.15       76.08      6.00 o 
   3 -13   8        7.23        6.31      3.02 o 
  -3 -12   8       58.98       59.71     10.30 o 
  -2 -12   8       24.18       27.28      6.99 o 
  -1 -12   8       48.99       53.76      6.01 o 
   0 -12   8       58.46       66.39      7.35 o 
   1 -12   8       32.70       35.95      3.77 o 
   2 -12   8       19.52       15.84      3.00 o 
   3 -12   8       57.54       60.67      5.63 o 
  -3 -11   8        1.32        8.65      3.28 o 
  -2 -11   8      252.33      243.97     11.10 o 
  -1 -11   8       56.32       44.56      5.30 o 
   0 -11   8       32.78       37.03      4.98 o 
   1 -11   8      225.37      183.41      7.05 o 
   2 -11   8      209.19      203.10      8.02 o 
   3 -11   8       19.34       17.88      3.19 o 
  -3 -10   8       60.56       62.88      7.13 o 
  -2 -10   8        7.22        8.75      2.99 o 
  -1 -10   8      420.63      397.08     13.53 o 
   0 -10   8       14.74       16.33      2.24 o 
   1 -10   8        1.53        0.76      1.24 o 
   2 -10   8      323.52      319.72      9.93 o 
   3 -10   8       83.14       91.15      6.41 o 
  -4  -9   8       51.89       58.48      7.90 o 
  -3  -9   8      168.26      158.64     10.95 o 
  -2  -9   8      558.69      537.68     16.55 o 
  -1  -9   8       75.41       57.26      5.53 o 
   0  -9   8       15.85       17.32      2.37 o 
   1  -9   8       53.75       56.21      4.25 o 
   2  -9   8       13.14       13.25      2.46 o 
   3  -9   8       16.02       19.26      3.19 o 
   4  -9   8       22.55       23.02      4.38 o 
  -4  -8   8       30.44       33.31      5.35 o 
  -3  -8   8      198.13      194.61     12.12 o 
  -2  -8   8      246.55      264.11     17.23 o 
  -1  -8   8      215.10      209.12      8.90 o 
   0  -8   8     1010.48      945.21     18.63 o 
   1  -8   8        3.48        7.12      1.70 o 
   2  -8   8        7.08        6.57      1.99 o 
   3  -8   8        4.89        6.61      1.96 o 
   4  -8   8      131.12      118.03     10.07 o 
  -4  -7   8       14.57       22.36      5.52 o 
  -3  -7   8        1.80        4.96      2.22 o 
  -2  -7   8      164.17      154.22      7.80 o 
  -1  -7   8        6.10       10.16      2.59 o 
   0  -7   8       28.02       40.09      4.41 o 
   1  -7   8        0.43        1.31      1.17 o 
   2  -7   8      256.40      231.87      7.64 o 
   3  -7   8       23.57       22.06      3.17 o 
   4  -7   8       19.40       22.82      5.42 o 
  -4  -6   8       64.23       78.12      7.76 o 
  -3  -6   8        0.28       -1.67      1.67 o 
  -2  -6   8      157.56      146.11      7.20 o 
  -1  -6   8     1160.31     1190.34     19.07 o 
   0  -6   8      493.42      463.90      9.93 o 
   1  -6   8      222.55      227.30      8.13 o 
   2  -6   8       43.90       41.18      3.52 o 
   3  -6   8       14.70       16.89      5.29 o 
   4  -6   8        0.03       -0.90      3.51 o 
  -4  -5   8       53.81       49.83      8.74 o 
  -3  -5   8      162.88      169.39     14.30 o 
  -2  -5   8        2.44        4.33      1.88 o 
  -1  -5   8       15.95       14.69      1.69 o 
   0  -5   8      685.12      655.27     21.35 o 
   1  -5   8      556.14      564.01     11.69 o 
   2  -5   8      214.04      204.82      6.72 o 
   3  -5   8        8.73       11.04      2.87 o 
   4  -5   8        1.78        2.01      4.91 o 
  -4  -4   8       53.34       48.27      9.36 o 
  -3  -4   8      306.27      321.73     44.30 o 
  -2  -4   8      134.92      141.91      6.71 o 
  -1  -4   8       13.75       16.40      1.74 o 
   0  -4   8      360.53      392.74     11.04 o 
   1  -4   8       79.74       80.32      4.39 o 
   2  -4   8       38.65       30.37      3.40 o 
   3  -4   8        2.37        0.93      1.95 o 
   4  -4   8       23.39       20.06      6.58 o 
  -4  -3   8       26.92       31.52      7.20 o 
  -3  -3   8       76.75       78.60      7.48 o 
  -2  -3   8      498.76      481.32     13.11 o 
  -1  -3   8       54.93       56.62      2.90 o 
   0  -3   8       88.14       88.38      7.16 o 
   1  -3   8       50.43       51.70      3.22 o 
   2  -3   8      181.43      181.08      5.87 o 
   3  -3   8        1.40       -0.02      2.06 o 
   4  -3   8       26.67       30.95      7.20 o 
  -4  -2   8       29.03       37.31      7.71 o 
  -3  -2   8       53.73       69.32     12.86 o 
  -2  -2   8       75.87       76.06      3.56 o 
  -1  -2   8      253.83      249.04      6.14 o 
   0  -2   8      542.77      519.05     10.17 o 
   1  -2   8      239.65      229.96      6.26 o 
   2  -2   8       99.07       99.69      4.22 o 
   3  -2   8       47.23       41.66      5.43 o 
   4  -2   8        8.11        4.52      4.45 o 
  -4  -1   8      235.74      205.20     15.29 o 
  -3  -1   8        1.74       -0.29      2.51 o 
  -2  -1   8      131.87      133.05      4.66 o 
  -1  -1   8      182.95      215.44      5.60 o 
   0  -1   8      571.89      689.95     12.29 o 
   1  -1   8      165.39      184.68      5.39 o 
   2  -1   8      392.78      414.84      9.07 o 
   3  -1   8       89.57       78.41      9.07 o 
   4  -1   8       21.61       21.30      6.22 o 
  -3   0   8       14.00       10.84      4.77 o 
  -2   0   8     1027.82     1071.60     21.61 o 
  -1   0   8      158.98      142.28      5.37 o 
   0   0   8      362.59      366.44      7.86 o 
   1   0   8       17.02       24.60      2.17 o 
   2   0   8        3.59        2.35      1.76 o 
   3   0   8      125.84      120.17     10.91 o 
   4   0   8        1.55        2.73      3.61 o 
  -4   1   8      146.61      148.17     14.60 o 
  -3   1   8      122.56      125.00     12.41 o 
  -2   1   8        9.60        7.62      1.36 o 
  -1   1   8        5.87        3.19      0.97 o 
   0   1   8     2120.32     2205.35     31.17 o 
   1   1   8      142.05      143.15      4.43 o 
   2   1   8       33.41       29.58      5.19 o 
   3   1   8       35.49       36.86      6.46 o 
   4   1   8       74.54       63.11      9.38 o 
  -4   2   8       99.39      138.93     14.48 o 
  -3   2   8      280.17      146.26     10.00 o 
  -2   2   8      635.15      614.82     16.23 o 
  -1   2   8      387.69      414.13      8.07 o 
   0   2   8      494.33      493.88      9.60 o 
   1   2   8      540.23      564.88     12.23 o 
   2   2   8        7.89        4.45      2.90 o 
   3   2   8       19.64       19.98      5.34 o 
   4   2   8        5.98        8.07      4.16 o 
  -4   3   8       73.19       72.97     10.70 o 
  -3   3   8      211.83      202.85      9.42 o 
  -2   3   8      515.88      505.25     18.56 o 
  -1   3   8      134.21      117.44      5.70 o 
   0   3   8      274.70      281.83      9.42 o 
   1   3   8      928.00      910.07     17.43 o 
   2   3   8      174.04      146.21     10.32 o 
   3   3   8       20.73       22.31      5.62 o 
   4   3   8        1.10        2.13      4.02 o 
  -4   4   8       11.55       10.05      3.12 o 
  -3   4   8      129.52      132.92      8.14 o 
  -2   4   8      337.39      328.54     11.51 o 
  -1   4   8       10.12        9.58      2.18 o 
   0   4   8       58.08       41.51      3.52 o 
   1   4   8      248.57      267.41      7.04 o 
   2   4   8      305.00      301.25     14.91 o 
   3   4   8       10.71       11.06      4.36 o 
   4   4   8       38.93       53.25      8.93 o 
  -4   5   8       78.08       99.63      8.69 o 
  -3   5   8       65.79       65.10      6.62 o 
  -2   5   8        8.55        5.04      2.01 o 
  -1   5   8      182.12      169.45      7.27 o 
   0   5   8        0.58        0.24      0.76 o 
   1   5   8      140.96      142.04      4.84 o 
   2   5   8        4.10        6.68      3.23 o 
   3   5   8       88.31       81.47      9.36 o 
   4   5   8       14.76       17.77      3.85 o 
  -4   6   8        8.79       12.05      3.38 o 
  -3   6   8      132.41      143.21      9.44 o 
  -2   6   8     1586.55     1583.01     33.92 o 
  -1   6   8      103.52      106.41      6.12 o 
   0   6   8      154.39      144.73      7.35 o 
   1   6   8      107.28      112.13      8.71 o 
   2   6   8      205.67      196.78     12.30 o 
   3   6   8       58.71       58.10      5.89 o 
   4   6   8        9.38       20.34      4.13 o 
  -4   7   8      148.07      190.21     12.38 o 
  -3   7   8        1.11        2.34      2.26 o 
  -2   7   8       12.10       10.89      2.99 o 
  -1   7   8      241.75      225.42     27.43 o 
   0   7   8      414.80      421.38      9.39 o 
   1   7   8        1.45       -1.04      1.04 o 
   2   7   8        1.58        2.52      1.70 o 
   3   7   8       20.86       28.37      4.34 o 
   4   7   8        4.26        5.03      4.64 o 
  -4   8   8      244.21      268.55     31.96 o 
  -3   8   8       59.19       61.00     11.50 o 
  -2   8   8      177.90      192.13      9.55 o 
  -1   8   8     1918.43     1879.74     48.90 o 
   0   8   8      184.16      190.32      9.00 o 
   1   8   8      186.55      189.05     12.04 o 
   2   8   8       38.17       46.28      4.93 o 
   3   8   8      124.33      124.90      8.45 o 
   4   8   8        1.88       -0.45      2.99 o 
  -4   9   8        0.36       -2.00      3.08 o 
  -3   9   8       39.86       36.54      5.63 o 
  -2   9   8      420.30      408.14     14.59 o 
  -1   9   8      478.34      453.37     14.21 o 
   0   9   8      320.82      321.03     10.63 o 
   1   9   8       93.74       81.35      9.07 o 
   2   9   8      127.64      139.80      7.53 o 
   3   9   8      132.95      129.86     20.02 o 
  -3  10   8        7.36        7.57      4.22 o 
  -2  10   8       91.64       94.48      7.82 o 
  -1  10   8        5.06        2.35      2.09 o 
   0  10   8      562.06      545.43     20.79 o 
   1  10   8      115.49       88.51     33.24 o 
   2  10   8       79.16       77.05      6.62 o 
   3  10   8        2.70        4.00      2.46 o 
  -3  11   8       57.36       62.64      7.51 o 
  -2  11   8        2.27        2.40      2.45 o 
  -1  11   8      116.93      124.47      8.40 o 
   0  11   8      315.40      288.93     10.75 o 
   1  11   8      261.88      236.89     40.27 o 
   2  11   8        8.47        5.63      2.62 o 
   3  11   8       34.42       53.61      8.42 o 
  -3  12   8       50.62       55.11      7.21 o 
  -2  12   8       54.02       57.69      6.65 o 
  -1  12   8        7.98        4.33      2.51 o 
   0  12   8      563.13      541.40     16.05 o 
   1  12   8       43.91       41.88      8.03 o 
   2  12   8       22.15       28.10      4.42 o 
   3  12   8       50.10       44.87      7.95 o 
  -3  13   8      161.87      194.72     13.06 o 
  -2  13   8       54.98       48.71      6.41 o 
  -1  13   8       53.78       62.20      6.83 o 
   0  13   8        2.15        1.94      3.90 o 
   1  13   8       13.39       13.57      5.48 o 
   2  13   8       10.26        7.08      4.04 o 
  -2  14   8      197.12      212.31     12.24 o 
  -1  14   8       81.51       83.19      7.93 o 
   0  14   8       10.06       14.72      5.82 o 
   1  14   8      414.57      436.04     23.07 o 
   2  14   8       12.14       17.90      5.19 o 
  -2  15   8       14.52       28.19      5.40 o 
  -1  15   8       22.00       22.06      4.77 o 
   0  15   8        3.11        8.54      5.34 o 
   1  15   8        3.73       14.67      6.06 o 
  -1  16   8      189.46      241.27     22.51 o 
   0  16   8       26.88       27.76      8.14 o 
   1  16   8        1.08       -4.26      4.67 o 
   0 -16   9        6.90       15.12      3.67 o 
   1 -16   9       67.20       77.46      8.53 o 
  -1 -15   9        7.42        3.65      3.01 o 
   0 -15   9        6.68        6.38      3.06 o 
   1 -15   9       14.22       24.50      8.77 o 
  -2 -14   9        0.02        3.68      2.85 o 
  -1 -14   9       59.45       62.99      8.38 o 
   0 -14   9       40.92       47.54      6.40 o 
   1 -14   9       91.26       96.58      8.72 o 
   2 -14   9       37.05       36.04      4.29 o 
  -2 -13   9        7.02        7.12      4.55 o 
  -1 -13   9      267.06      255.47     11.91 o 
   0 -13   9       19.66       16.31      4.26 o 
   1 -13   9       23.07       33.56      5.28 o 
   2 -13   9        1.41        1.30      1.74 o 
  -3 -12   9      223.48      234.57     23.08 o 
  -2 -12   9        0.19        3.60      4.06 o 
  -1 -12   9       90.57      104.81      8.49 o 
   0 -12   9        0.22        1.43      2.50 o 
   1 -12   9        0.07       -0.74      1.41 o 
   2 -12   9        0.81        3.73      2.09 o 
   3 -12   9       90.11       88.79      6.84 o 
  -3 -11   9      119.98      119.00      9.82 o 
  -2 -11   9       13.22       17.12      4.94 o 
  -1 -11   9        3.58       -0.23      1.89 o 
   0 -11   9      209.14      190.92      9.60 o 
   1 -11   9      343.03      334.57     10.03 o 
   2 -11   9       48.58       43.93      4.41 o 
   3 -11   9       53.71       61.61      5.63 o 
  -3 -10   9       81.59       84.62     12.31 o 
  -2 -10   9        1.88        1.04      2.11 o 
  -1 -10   9      138.01      135.72     13.56 o 
   0 -10   9       16.45       11.97      3.05 o 
   1 -10   9      273.58      264.99      8.61 o 
   2 -10   9       23.06       20.99      3.15 o 
   3 -10   9      155.22      171.96      9.98 o 
  -3  -9   9       15.96       13.98      4.49 o 
  -2  -9   9      316.12      320.36     12.48 o 
  -1  -9   9     1572.26     1538.98     33.13 o 
   0  -9   9        0.78        2.24      1.46 o 
   1  -9   9       63.16       65.35      4.67 o 
   2  -9   9      546.84      525.08     13.21 o 
   3  -9   9        4.05        4.43      2.10 o 
  -4  -8   9        1.50        1.82      2.62 o 
  -3  -8   9      185.50      189.45      9.80 o 
  -2  -8   9       99.53       82.93      6.92 o 
  -1  -8   9      223.05      211.20     12.33 o 
   0  -8   9      160.60      157.20      5.72 o 
   1  -8   9      175.69      184.75      6.74 o 
   2  -8   9       81.89       89.48      5.58 o 
   3  -8   9       25.45       22.43      4.04 o 
   4  -8   9      129.56      135.86     10.92 o 
  -4  -7   9        0.18        8.90      4.33 o 
  -3  -7   9       24.85       30.39      8.66 o 
  -2  -7   9        0.12        2.61      1.96 o 
  -1  -7   9       47.64       46.15      4.95 o 
   0  -7   9       28.86       21.99      2.49 o 
   1  -7   9       11.24        8.34      1.80 o 
   2  -7   9      256.00      246.66      8.19 o 
   3  -7   9       21.21       18.21      3.64 o 
   4  -7   9       40.83       41.64      6.30 o 
  -4  -6   9       36.77       50.59      9.96 o 
  -3  -6   9        4.66        4.45      2.50 o 
  -2  -6   9       68.16       70.83      5.96 o 
  -1  -6   9       40.09       42.28      4.55 o 
   0  -6   9      172.47      171.98      6.13 o 
   1  -6   9        2.91        2.01      1.25 o 
   2  -6   9        6.25        8.70      2.04 o 
   3  -6   9        0.58        1.95      1.88 o 
   4  -6   9       90.10       99.78     10.04 o 
  -4  -5   9       10.75        7.63      4.98 o 
  -3  -5   9       51.15       66.10      7.06 o 
  -2  -5   9       58.18       58.25      5.30 o 
  -1  -5   9      155.03      148.79      4.87 o 
   0  -5   9       51.81       53.70      3.45 o 
   1  -5   9      343.84      343.92      8.76 o 
   2  -5   9        2.80        4.27      1.47 o 
   3  -5   9      123.35      119.64      8.69 o 
   4  -5   9       43.38       44.83      8.86 o 
  -4  -4   9       83.86       82.81     11.97 o 
  -3  -4   9      654.13      660.50     18.18 o 
  -2  -4   9       55.83       53.12      4.80 o 
  -1  -4   9      152.42      157.68      5.01 o 
   0  -4   9      860.69      828.44     18.81 o 
   1  -4   9       24.33       29.16      2.79 o 
   2  -4   9       26.75       25.96      3.57 o 
   3  -4   9       57.43       69.84     15.77 o 
   4  -4   9        0.38        1.15      4.26 o 
  -4  -3   9        7.43       10.03      4.07 o 
  -3  -3   9      320.10      294.35     17.78 o 
  -2  -3   9       34.31       33.90      3.92 o 
  -1  -3   9     1230.75     1195.05     19.19 o 
   0  -3   9      191.61      212.09      6.14 o 
   1  -3   9       14.20       16.78      2.11 o 
   2  -3   9      514.02      487.59     13.02 o 
   3  -3   9        0.19       -1.70      3.54 o 
   4  -3   9        1.14        5.05      4.55 o 
  -3  -2   9       73.80       62.94      9.29 o 
  -2  -2   9      233.64      228.47      6.45 o 
  -1  -2   9      549.77      523.85     10.41 o 
   0  -2   9      327.09      315.01      8.49 o 
   1  -2   9       87.29       77.80      3.91 o 
   2  -2   9        0.60        0.83      1.10 o 
   3  -2   9       75.08       70.37      6.67 o 
   4  -2   9       51.39       66.44     10.10 o 
  -4  -1   9        0.65       -2.58      2.58 o 
  -3  -1   9      101.34       93.46     11.30 o 
  -2  -1   9       54.34       67.43      3.56 o 
  -1  -1   9       74.33       74.47      3.45 o 
   0  -1   9      610.31      646.36     12.09 o 
   1  -1   9      534.65      535.68     10.92 o 
   2  -1   9      210.44      201.79     15.56 o 
   3  -1   9        6.88        8.74      4.09 o 
   4  -1   9       28.46       31.26      7.42 o 
  -4   0   9        0.24        4.09      4.12 o 
  -3   0   9       15.44        5.10      3.28 o 
  -2   0   9        0.03       -0.25      2.11 o 
  -1   0   9      305.06      310.92      9.50 o 
   0   0   9       36.53       31.04      2.58 o 
   1   0   9        0.44        0.48      1.02 o 
   2   0   9       28.92       20.91      3.31 o 
   3   0   9        3.39        2.20      2.92 o 
   4   0   9       86.35       79.12     10.67 o 
  -4   1   9        2.77        3.30      3.11 o 
  -3   1   9       92.78       84.23      6.52 o 
  -2   1   9       48.11       41.03      4.31 o 
  -1   1   9        1.57        3.99      1.94 o 
   0   1   9      106.28       97.84      3.84 o 
   1   1   9      902.61      926.84     15.76 o 
   2   1   9      236.29      234.19     13.09 o 
   3   1   9       19.66       24.08      5.67 o 
   4   1   9        0.01        2.13      3.81 o 
  -4   2   9       15.99       13.24      4.91 o 
  -3   2   9       65.20       74.65      6.38 o 
  -2   2   9       61.71       63.99      5.40 o 
  -1   2   9       27.16       26.40      2.81 o 
   0   2   9      489.78      515.58     10.26 o 
   1   2   9       34.48       34.36      2.81 o 
   2   2   9      418.91      377.38     17.35 o 
   3   2   9        1.87        0.00      2.90 o 
   4   2   9       32.98       36.62      8.09 o 
  -4   3   9       60.89       60.36     10.36 o 
  -3   3   9      624.03      620.76     19.47 o 
  -2   3   9      178.18      178.75     17.87 o 
  -1   3   9       10.85       10.20      2.33 o 
   0   3   9       23.43       28.08      3.19 o 
   1   3   9      314.46      320.80      8.43 o 
   2   3   9      340.07      343.08     16.75 o 
   3   3   9        1.63       -0.41      3.23 o 
   4   3   9       39.16       59.21      9.67 o 
  -4   4   9       75.90       70.44     10.36 o 
  -3   4   9      109.98       99.81      7.84 o 
  -2   4   9      502.97      517.70     15.54 o 
  -1   4   9       32.43       35.85      4.95 o 
   0   4   9       31.33       20.86      2.73 o 
   1   4   9       19.08       19.17      4.28 o 
   2   4   9      125.79      134.79     10.17 o 
   3   4   9       34.07       30.56      6.25 o 
   4   4   9       49.19       54.04      9.09 o 
  -4   5   9        0.03        0.15      3.88 o 
  -3   5   9      328.96      332.06     13.25 o 
  -2   5   9        6.80        6.75      2.40 o 
  -1   5   9       23.28       19.20      5.76 o 
   0   5   9      298.38      253.67      8.58 o 
   1   5   9        0.65       -0.74      1.70 o 
   2   5   9       38.55       50.98      7.44 o 
   3   5   9       36.14       40.35      7.44 o 
   4   5   9        8.08        8.23      4.09 o 
  -4   6   9        8.44        6.65      2.71 o 
  -3   6   9       31.55       37.26      5.31 o 
  -2   6   9       11.47       12.19      2.99 o 
  -1   6   9     2233.42     2235.66     83.89 o 
   0   6   9        0.56        2.09      1.01 o 
   1   6   9      146.18      157.48     10.75 o 
   2   6   9      263.14      273.20     15.32 o 
   3   6   9        3.18        2.97      3.52 o 
   4   6   9        0.05        3.39      4.44 o 
  -4   7   9        7.75        4.62      3.88 o 
  -3   7   9       22.55       30.00      4.96 o 
  -2   7   9      215.06      194.55      9.55 o 
  -1   7   9      178.92      191.22      8.56 o 
   0   7   9      602.08      599.69     13.51 o 
   1   7   9        7.38        8.85      2.27 o 
   2   7   9       28.68       22.58      3.63 o 
   3   7   9        0.72        4.36      2.24 o 
   4   7   9        7.49        8.07      3.21 o 
  -4   8   9       42.40       50.04      8.27 o 
  -3   8   9       11.46        7.88      3.18 o 
  -2   8   9      258.95      251.17     22.39 o 
  -1   8   9      215.13      189.24     19.18 o 
   0   8   9     1098.61     1061.59     41.19 o 
   1   8   9      170.55      165.41     13.80 o 
   2   8   9       98.25       96.26      7.29 o 
   3   8   9       28.11       30.72      7.68 o 
  -3   9   9        1.80        1.67      2.96 o 
  -2   9   9        7.40        4.22      5.36 o 
  -1   9   9       15.99       10.38      7.49 o 
   0   9   9        0.16        1.99      2.50 o 
   1   9   9       71.39       62.50      5.21 o 
   2   9   9       88.27       90.90     10.57 o 
   3   9   9        0.32       -0.94      3.45 o 
  -3  10   9       10.11       12.45      6.29 o 
  -2  10   9      122.73      125.79      9.03 o 
  -1  10   9      174.07      180.11      8.84 o 
   0  10   9        0.13        2.02      1.87 o 
   1  10   9      127.54      126.15      6.93 o 
   2  10   9      133.35      134.45      8.04 o 
   3  10   9        1.04        3.70      2.72 o 
  -3  11   9      157.60      163.91     11.75 o 
  -2  11   9        0.57       -1.33      2.21 o 
  -1  11   9        1.68       -0.52      2.15 o 
   0  11   9      520.16      483.09     23.19 o 
   1  11   9       49.29       57.44      8.50 o 
   2  11   9       65.90       65.81      6.31 o 
   3  11   9      121.72      145.99     14.14 o 
  -3  12   9       20.18       16.77      4.22 o 
  -2  12   9       43.56       49.05      6.35 o 
  -1  12   9        6.39        4.44      2.96 o 
   0  12   9       23.33       24.68      6.49 o 
   1  12   9       65.17       58.30      9.60 o 
   2  12   9       16.73       25.58      5.91 o 
  -2  13   9      411.83      417.91     16.76 o 
  -1  13   9      177.56      190.32     28.55 o 
   0  13   9       75.10       78.12     11.22 o 
   1  13   9      193.69      193.52     14.98 o 
   2  13   9       21.79       19.23      4.02 o 
  -2  14   9       29.09       34.66      5.90 o 
  -1  14   9        0.04        0.36      4.28 o 
   0  14   9      184.65      198.07     15.94 o 
   1  14   9       23.27       14.12      5.84 o 
   2  14   9      154.16      167.01     16.04 o 
  -1  15   9       25.00       26.52      6.38 o 
   0  15   9       94.47      133.91     15.46 o 
   1  15   9       27.69       20.03      7.08 o 
   0  16   9       20.65       27.59      8.11 o 
  -1 -15  10        5.31       10.36      7.96 o 
   0 -15  10      112.86      119.07     10.26 o 
   1 -15  10       61.27       78.14      8.58 o 
  -2 -14  10        0.09       -2.76      2.76 o 
  -1 -14  10      167.25      152.06     11.25 o 
   0 -14  10       56.04       57.48      7.31 o 
   1 -14  10       40.13       54.22     13.46 o 
   2 -14  10       17.84       19.35      3.37 o 
  -2 -13  10       55.58       84.15     11.58 o 
  -1 -13  10      149.41      144.23     10.26 o 
   0 -13  10      121.59      117.00      9.43 o 
   1 -13  10      128.43      128.18      9.76 o 
   2 -13  10       58.37       65.12      5.87 o 
  -2 -12  10      211.69      204.68     11.06 o 
  -1 -12  10      120.76      107.20      8.74 o 
   0 -12  10        0.66       -1.78      2.23 o 
   1 -12  10      191.00      175.46     10.71 o 
   2 -12  10        3.93        1.61      2.56 o 
   3 -12  10       24.68       36.83      4.72 o 
  -3 -11  10       77.26       80.04      8.26 o 
  -2 -11  10       88.59       77.08      8.65 o 
  -1 -11  10        5.70        4.31      2.87 o 
   0 -11  10       22.36       13.95      3.63 o 
   1 -11  10      108.06      113.24     11.26 o 
   2 -11  10       30.15       28.11      3.57 o 
   3 -11  10       49.44       62.41      5.77 o 
  -3 -10  10       36.11       35.14      5.54 o 
  -2 -10  10        1.31       -1.55      4.03 o 
  -1 -10  10       25.11       29.02      4.61 o 
   0 -10  10      305.11      254.54     11.03 o 
   1 -10  10        2.12        2.71      1.60 o 
   2 -10  10        2.34        0.01      1.65 o 
   3 -10  10       91.32       79.30      8.03 o 
  -3  -9  10        0.05        3.51      2.49 o 
  -2  -9  10        1.12        2.56      2.22 o 
  -1  -9  10       30.87       31.59      6.44 o 
   0  -9  10      341.94      302.95     11.84 o 
   1  -9  10       13.03        6.74      2.29 o 
   2  -9  10       20.26       18.66      2.89 o 
   3  -9  10      217.40      233.32     15.93 o 
  -3  -8  10      773.29      796.89     22.73 o 
  -2  -8  10      414.72      427.32     14.69 o 
  -1  -8  10      201.09      190.07      9.11 o 
   0  -8  10        7.51        5.02      1.67 o 
   1  -8  10      231.20      197.64      7.05 o 
   2  -8  10       11.57        8.75      2.26 o 
   3  -8  10        0.02        1.35      2.30 o 
  -4  -7  10      114.86      122.61     14.91 o 
  -3  -7  10        0.48       -2.70      5.54 o 
  -2  -7  10      405.49      372.91     13.19 o 
  -1  -7  10      976.85      919.79     22.29 o 
   0  -7  10      699.05      679.09     22.96 o 
   1  -7  10      457.79      407.37     10.47 o 
   2  -7  10        8.45        6.31      2.03 o 
   3  -7  10        7.54        2.73      3.75 o 
   4  -7  10        0.54       -0.39      2.47 o 
  -4  -6  10       46.03       56.98     10.08 o 
  -3  -6  10       31.47       33.39      6.09 o 
  -2  -6  10      407.93      414.13     13.65 o 
  -1  -6  10       26.01       27.17      3.91 o 
   0  -6  10      226.59      229.74      7.06 o 
   1  -6  10        0.03        1.02      1.23 o 
   2  -6  10       16.54       21.70      2.95 o 
   3  -6  10       19.02       21.24      3.67 o 
   4  -6  10       24.92       34.90      5.72 o 
  -4  -5  10       35.27       42.67      8.78 o 
  -3  -5  10        1.08        1.04      4.64 o 
  -2  -5  10      102.60      108.06      6.88 o 
  -1  -5  10      318.29      322.65      8.01 o 
   0  -5  10      279.35      288.22      7.88 o 
   1  -5  10      103.53      102.89      6.66 o 
   2  -5  10       30.73       24.80      2.98 o 
   3  -5  10       44.77       45.32      5.77 o 
   4  -5  10        8.82        5.10      4.55 o 
  -4  -4  10        4.35        2.37      4.04 o 
  -3  -4  10        3.89        2.15      2.99 o 
  -2  -4  10      450.76      473.40     18.48 o 
  -1  -4  10       73.37       71.32      3.73 o 
   0  -4  10      429.95      429.67     12.57 o 
   1  -4  10     1451.68     1471.42     25.95 o 
   2  -4  10        4.91        7.05      1.75 o 
   3  -4  10      127.89      126.42      8.99 o 
   4  -4  10        0.90        7.06      4.62 o 
  -4  -3  10       65.37       79.60     11.80 o 
  -3  -3  10      129.80      129.86     13.47 o 
  -2  -3  10      209.72      215.12      8.61 o 
  -1  -3  10       23.77       27.97      2.62 o 
   0  -3  10      385.14      352.81     11.77 o 
   1  -3  10        5.26        4.97      1.43 o 
   2  -3  10       17.62       17.24      3.19 o 
   3  -3  10       62.52       59.02      6.62 o 
   4  -3  10        1.69       -0.93      4.21 o 
  -4  -2  10       72.87       78.62     12.13 o 
  -3  -2  10      391.40      372.83     20.70 o 
  -2  -2  10       59.12       53.38      4.61 o 
  -1  -2  10      662.16      653.81     12.64 o 
   0  -2  10        4.08        6.72      1.54 o 
   1  -2  10      104.97      118.67      6.55 o 
   2  -2  10        0.04        1.17      1.96 o 
   3  -2  10       20.45       24.26      5.28 o 
   4  -2  10       52.25       60.93     10.03 o 
  -4  -1  10        1.07       -1.99      3.59 o 
  -3  -1  10        4.34       -1.32      2.54 o 
  -2  -1  10       18.96       19.49      3.06 o 
  -1  -1  10      336.73      314.11     10.99 o 
   0  -1  10       16.73       18.29      2.20 o 
   1  -1  10       81.65       86.80      4.20 o 
   2  -1  10       67.20       54.17      5.29 o 
   3  -1  10       14.17        7.06      3.52 o 
   4  -1  10       18.60       23.02      6.68 o 
  -4   0  10       59.75       64.00     11.25 o 
  -3   0  10       40.58       33.20      6.75 o 
  -2   0  10       41.18       39.91      4.34 o 
  -1   0  10       30.53       28.36      2.48 o 
   0   0  10       64.82       75.68      3.89 o 
   1   0  10        5.89        7.25      1.63 o 
   2   0  10      177.51      185.62     12.86 o 
   3   0  10      149.32      131.37     12.06 o 
   4   0  10       34.43       24.27      6.80 o 
  -4   1  10       45.30       68.07     11.08 o 
  -3   1  10      215.73      258.72     17.21 o 
  -2   1  10       29.02       19.77      6.45 o 
  -1   1  10      744.36      713.03     13.08 o 
   0   1  10       22.87       26.41      2.50 o 
   1   1  10      251.60      236.67      6.52 o 
   2   1  10       25.29       26.97      5.79 o 
   3   1  10       15.56       21.30      5.58 o 
   4   1  10       44.51       50.45      9.31 o 
  -4   2  10       21.40       25.32      6.87 o 
  -3   2  10        2.45        2.41      2.27 o 
  -2   2  10      189.90      187.63      9.09 o 
  -1   2  10       12.53       17.07      2.76 o 
   0   2  10       96.34      104.93      4.22 o 
   1   2  10      783.09      770.08     26.45 o 
   2   2  10       10.96       14.77      4.52 o 
   3   2  10       38.61       36.69      7.32 o 
   4   2  10       54.48       66.18     10.51 o 
  -4   3  10       13.91       10.94      4.33 o 
  -3   3  10       83.96       81.19      7.18 o 
  -2   3  10      185.00      183.17      8.59 o 
  -1   3  10      256.00      239.51      8.94 o 
   0   3  10        6.52        6.58      1.90 o 
   1   3  10       71.77       64.62      7.49 o 
   2   3  10      405.18      435.03     19.67 o 
   3   3  10        9.95        2.37      3.06 o 
   4   3  10        0.58        5.46      4.83 o 
  -4   4  10        0.02       -2.94      2.94 o 
  -3   4  10       71.71       81.82      7.37 o 
  -2   4  10       55.06       38.41      7.31 o 
  -1   4  10      585.94      536.76     14.93 o 
   0   4  10        0.95        0.81      3.55 o 
   1   4  10        1.50       -0.55      1.87 o 
   2   4  10      153.71      162.46     11.58 o 
   3   4  10       26.97       28.82      6.63 o 
   4   4  10       36.83       31.42      7.78 o 
  -4   5  10        1.44       -3.16      3.16 o 
  -3   5  10       83.94       88.09      7.85 o 
  -2   5  10      474.06      482.62     15.54 o 
  -1   5  10       12.75       16.37      2.84 o 
   0   5  10       27.12       23.53      3.09 o 
   1   5  10      157.72      151.81     10.96 o 
   2   5  10       44.80       37.74      6.77 o 
   3   5  10       15.51       17.78      5.31 o 
   4   5  10        0.13        7.13      4.91 o 
  -4   6  10        1.14        1.61      2.63 o 
  -3   6  10        3.60        3.61      2.52 o 
  -2   6  10        9.68       13.26      2.93 o 
  -1   6  10       14.44       16.18      4.71 o 
   0   6  10       67.12       75.52      5.23 o 
   1   6  10        0.02       -0.10      2.61 o 
   2   6  10       18.35       22.16      5.74 o 
   3   6  10       48.48       38.10      7.49 o 
   4   6  10       40.50       47.96      5.98 o 
  -4   7  10       92.05      102.73     15.52 o 
  -3   7  10      142.91      153.22     10.46 o 
  -2   7  10       39.13       33.96      4.79 o 
  -1   7  10      413.27      405.60     13.35 o 
   0   7  10      175.07      160.67     15.20 o 
   1   7  10      296.33      309.28     10.57 o 
   2   7  10       57.30       64.35      5.99 o 
   3   7  10        5.27        7.28      2.41 o 
  -3   8  10      148.45      178.61     15.96 o 
  -2   8  10       87.78       82.16     10.65 o 
  -1   8  10      387.19      339.03     19.42 o 
   0   8  10     1087.34     1048.90     37.62 o 
   1   8  10      205.73      204.96      8.47 o 
   2   8  10       51.44       65.27      6.23 o 
   3   8  10       11.85        8.53      3.09 o 
  -3   9  10      229.51      265.60     13.49 o 
  -2   9  10       21.02       21.29      4.33 o 
  -1   9  10        3.64        1.19      2.09 o 
   0   9  10      215.64      207.95     18.92 o 
   1   9  10       36.61       38.79      4.40 o 
   2   9  10      232.01      232.61     10.28 o 
   3   9  10       17.63       20.50      3.89 o 
  -3  10  10        0.29       -2.44      2.44 o 
  -2  10  10        2.81        5.77      5.09 o 
  -1  10  10      235.77      235.75     10.35 o 
   0  10  10       69.67       60.41      9.24 o 
   1  10  10       13.30       12.64      4.62 o 
   2  10  10      185.19      201.24      9.77 o 
   3  10  10        0.02       -1.26      2.96 o 
  -3  11  10       12.34        6.21      3.44 o 
  -2  11  10        1.03        2.63      2.52 o 
  -1  11  10       11.78       10.78      3.34 o 
   0  11  10        0.79        2.56      4.00 o 
   1  11  10       49.87       54.40      8.57 o 
   2  11  10        6.04        5.26      4.20 o 
   3  11  10        0.04       -1.95      2.79 o 
  -2  12  10        0.40       -2.42      3.22 o 
  -1  12  10       57.97       55.04     10.40 o 
   0  12  10        5.57       10.05      5.22 o 
   1  12  10       65.02       81.28     11.11 o 
   2  12  10        0.62        9.43      5.12 o 
  -2  13  10       63.24       68.23      7.73 o 
  -1  13  10      141.94      155.41      9.68 o 
   0  13  10       16.99       19.98      7.28 o 
   1  13  10        2.75        1.01      4.38 o 
   2  13  10       33.45       38.89      8.57 o 
  -2  14  10       35.77       38.46      6.19 o 
  -1  14  10        9.48       16.37      4.47 o 
   0  14  10      115.98      104.09     13.62 o 
   1  14  10      160.53      185.84     17.16 o 
  -1  15  10        2.77        9.55      5.50 o 
   0  15  10      184.11      171.91     17.50 o 
   0 -15  11        4.70        6.10      5.98 o 
  -1 -14  11        0.09       -2.38      2.38 o 
   0 -14  11       23.34       27.11      5.75 o 
   1 -14  11        0.61        4.27      2.75 o 
  -2 -13  11      238.51      261.36     13.07 o 
  -1 -13  11       10.38        8.43      6.04 o 
   0 -13  11      145.10      133.62     10.42 o 
   1 -13  11        1.48       -1.32      2.88 o 
   2 -13  11       18.16       28.52      4.15 o 
  -2 -12  11        2.12        7.02      3.60 o 
  -1 -12  11        0.02        3.20      3.49 o 
   0 -12  11        0.55       -2.57      2.57 o 
   1 -12  11        0.22        4.23      2.98 o 
   2 -12  11       49.62       46.69      4.90 o 
  -2 -11  11      215.52      202.13     11.31 o 
  -1 -11  11        4.34       -2.01      3.94 o 
   0 -11  11      102.34      103.14      8.70 o 
   1 -11  11       73.81       76.58      7.53 o 
   2 -11  11        1.60        1.25      3.33 o 
   3 -11  11        1.46        4.82      2.95 o 
  -3 -10  11       90.82       81.47      8.54 o 
  -2 -10  11      107.33      106.30      8.82 o 
  -1 -10  11       12.10       11.53      4.68 o 
   0 -10  11      557.71      513.22     18.00 o 
   1 -10  11        0.28        1.46      1.60 o 
   2 -10  11       72.28       89.21      7.49 o 
   3 -10  11        1.75        0.30      2.88 o 
  -3  -9  11      193.59      197.56     11.38 o 
  -2  -9  11       27.56       25.89      7.38 o 
  -1  -9  11        0.16       -0.60      1.97 o 
   0  -9  11       56.42       52.26      5.85 o 
   1  -9  11        0.57        1.63      1.67 o 
   2  -9  11       74.32       78.40      5.79 o 
   3  -9  11       30.04       30.36      9.43 o 
  -3  -8  11        6.26        7.45      3.20 o 
  -2  -8  11      691.90      683.53     19.94 o 
  -1  -8  11      148.03      148.35      8.59 o 
   0  -8  11      175.23      170.89     10.47 o 
   1  -8  11      655.30      588.80     13.66 o 
   2  -8  11      151.52      147.66      6.89 o 
   3  -8  11      160.81      149.68     10.47 o 
  -3  -7  11      119.70      131.66     10.93 o 
  -2  -7  11       57.82       61.83      6.48 o 
  -1  -7  11       27.54       27.30      4.03 o 
   0  -7  11      557.90      558.51     12.94 o 
   1  -7  11       60.83       60.14      7.52 o 
   2  -7  11      141.07      138.51      6.54 o 
   3  -7  11       55.78       61.10      6.72 o 
  -3  -6  11       47.48       49.42      8.81 o 
  -2  -6  11      318.12      318.44     12.12 o 
  -1  -6  11     1013.37      964.84     23.11 o 
   0  -6  11       29.60       29.46      3.05 o 
   1  -6  11       31.22       27.49      3.52 o 
   2  -6  11      189.59      171.29      7.01 o 
   3  -6  11       48.19       48.52     15.11 o 
   4  -6  11       10.29       10.04      7.38 o 
  -4  -5  11      141.40      135.53     16.13 o 
  -3  -5  11       13.59        3.93      3.95 o 
  -2  -5  11      591.08      619.09     17.62 o 
  -1  -5  11        1.62        2.58      3.27 o 
   0  -5  11      178.75      150.18      6.09 o 
   1  -5  11       14.25       15.92      2.44 o 
   2  -5  11       16.78       18.32      3.43 o 
   3  -5  11       54.28       55.06      6.36 o 
   4  -5  11        0.08        5.03      4.04 o 
  -4  -4  11       21.29       15.37      7.42 o 
  -3  -4  11        1.28        5.53      3.09 o 
  -2  -4  11      732.60      764.05     19.66 o 
  -1  -4  11     1731.57     1684.06     26.56 o 
   0  -4  11       28.48       22.65      6.01 o 
   1  -4  11      304.27      283.52      8.26 o 
   2  -4  11      200.62      185.19      9.11 o 
   3  -4  11        4.61        5.05      2.53 o 
   4  -4  11       10.28       10.34      5.15 o 
  -4  -3  11      168.74      185.15     17.97 o 
  -3  -3  11       11.91       11.32      4.76 o 
  -2  -3  11      251.35      235.51      9.35 o 
  -1  -3  11      457.53      430.46     12.00 o 
   0  -3  11       33.51       32.65      3.05 o 
   1  -3  11      426.05      430.93     10.45 o 
   2  -3  11        0.48        0.05      1.65 o 
   3  -3  11       11.60       14.48      3.71 o 
   4  -3  11        3.39        7.75      5.07 o 
  -4  -2  11      104.51      128.14     15.65 o 
  -3  -2  11       16.03       12.95      4.69 o 
  -2  -2  11      518.99      500.54     23.65 o 
  -1  -2  11      591.25      586.46     24.52 o 
   0  -2  11     3286.31     3341.46     47.13 o 
   1  -2  11      106.62      115.66      4.94 o 
   2  -2  11      251.07      245.68     11.15 o 
   3  -2  11      139.58      144.80      9.81 o 
   4  -2  11        4.05        9.02      5.22 o 
  -4  -1  11        0.04        0.43      3.95 o 
  -3  -1  11      115.91      108.47     13.19 o 
  -2  -1  11        5.08        5.06      2.09 o 
  -1  -1  11      127.07      128.51      7.49 o 
   0  -1  11       52.28       54.36      3.68 o 
   1  -1  11      308.03      300.37      8.16 o 
   2  -1  11      206.00      196.16      9.22 o 
   3  -1  11      110.87      110.04     11.78 o 
   4  -1  11       24.99       24.89      6.99 o 
  -4   0  11       43.04       54.42      9.81 o 
  -3   0  11       71.52       64.72     10.34 o 
  -2   0  11        0.59       -0.64      1.54 o 
  -1   0  11       70.85       83.62      4.57 o 
   0   0  11       24.20       21.92      2.45 o 
   1   0  11     1018.00     1031.36     18.22 o 
   2   0  11       36.42       45.00      5.13 o 
   3   0  11        1.54        9.81      4.40 o 
   4   0  11        8.13        8.11      5.27 o 
  -4   1  11       37.00       35.56      7.90 o 
  -3   1  11       64.90       60.36     10.10 o 
  -1   1  11        2.13        2.29      4.06 o 
   0   1  11        0.07       -1.04      1.07 o 
   1   1  11      545.58      540.58     15.10 o 
   2   1  11      294.17      298.16     16.20 o 
   3   1  11       63.61       85.25     10.79 o 
   4   1  11       22.61       24.20      6.87 o 
  -4   2  11        1.84       -0.69      4.14 o 
  -3   2  11       49.43       56.27      9.53 o 
  -2   2  11       36.07       31.34      4.13 o 
  -1   2  11       11.81       14.21      2.97 o 
   0   2  11       29.46       22.84      2.44 o 
   1   2  11       17.96       16.47      4.07 o 
   2   2  11        4.19        4.07      3.18 o 
   3   2  11        7.99       13.14      5.12 o 
   4   2  11        0.52        1.87      4.98 o 
  -4   3  11      114.40      117.54     14.74 o 
  -3   3  11        3.18        3.66      2.34 o 
  -2   3  11       82.76       63.32      5.94 o 
  -1   3  11      295.39      277.93     15.35 o 
   0   3  11        8.76        8.62      2.10 o 
   1   3  11        6.99        9.48      3.25 o 
   2   3  11      485.39      511.57     22.40 o 
   3   3  11      351.88      334.28     18.96 o 
   4   3  11        0.18        3.78      4.52 o 
  -4   4  11      148.32      143.67     15.87 o 
  -3   4  11        0.32        1.79      2.32 o 
  -2   4  11      309.75      306.03     11.91 o 
  -1   4  11       70.65       77.94      5.90 o 
   0   4  11      117.51      110.45      5.83 o 
   1   4  11      175.58      161.91     11.22 o 
   2   4  11       48.21       47.17      7.66 o 
   3   4  11      135.42      124.43     12.64 o 
   4   4  11        1.60        0.45      4.48 o 
  -4   5  11       12.68        1.27      6.80 o 
  -3   5  11      101.39       94.58      8.30 o 
  -2   5  11      247.93      237.18     10.53 o 
  -1   5  11      323.00      332.84     11.77 o 
   0   5  11       29.01       23.71      3.25 o 
   1   5  11        1.26        1.65      2.80 o 
   2   5  11        5.39        7.99      3.88 o 
   3   5  11      212.80      209.13     14.77 o 
  -4   6  11       76.35       67.71     11.51 o 
  -3   6  11        1.74       -1.02      2.98 o 
  -2   6  11       70.58       71.34      6.82 o 
  -1   6  11      185.64      154.35      7.93 o 
   0   6  11        3.56        4.41      4.00 o 
   1   6  11      217.57      217.36     14.07 o 
   2   6  11        2.41       -1.99      3.02 o 
   3   6  11       19.06       14.17      5.65 o 
  -3   7  11        6.71        8.30      3.87 o 
  -2   7  11       25.78       21.26      4.10 o 
  -1   7  11       21.41       17.96      3.36 o 
   0   7  11     1042.16      963.50     33.87 o 
   1   7  11      137.85      147.18      7.11 o 
   2   7  11       37.46       43.04      6.87 o 
   3   7  11      162.03      161.08     22.75 o 
  -3   8  11       22.70       38.22      7.37 o 
  -2   8  11       45.67       35.52      7.28 o 
  -1   8  11       98.02       70.45     10.24 o 
   0   8  11        1.31        0.93      2.61 o 
   1   8  11      317.50      361.30     19.43 o 
   2   8  11        0.01        0.39      2.08 o 
   3   8  11       30.67       36.09      5.34 o 
  -3   9  11      134.00      157.68     14.34 o 
  -2   9  11       16.08       11.33      5.68 o 
  -1   9  11      269.17      250.30     10.88 o 
   0   9  11       75.46       76.85     10.17 o 
   1   9  11      235.61      246.87     16.06 o 
   2   9  11       31.45       33.19      6.98 o 
   3   9  11       19.35       24.78      5.91 o 
  -3  10  11       62.68       79.20     13.24 o 
  -2  10  11        4.47        1.74      2.67 o 
  -1  10  11      137.31      146.51      8.73 o 
   0  10  11      116.70      111.48     12.61 o 
   1  10  11       99.16      102.12     12.09 o 
   2  10  11       39.84       47.62      6.74 o 
   3  10  11       32.60       36.33      5.52 o 
  -3  11  11       26.04       35.53      6.48 o 
  -2  11  11       15.83       18.03      4.20 o 
  -1  11  11        1.39        2.61      2.78 o 
   0  11  11        2.91        7.54      4.31 o 
   1  11  11       60.44       73.43     10.79 o 
   2  11  11        2.85        3.59      4.95 o 
  -2  12  11      145.18      138.04     11.21 o 
  -1  12  11      106.21      113.26      8.84 o 
   0  12  11        3.95       16.42      5.89 o 
   1  12  11      112.13      132.09     14.38 o 
   2  12  11       18.97       14.22      6.08 o 
  -2  13  11        0.39        0.86      3.36 o 
  -1  13  11       80.90       72.52     11.85 o 
   0  13  11       40.01       42.74      9.07 o 
   1  13  11       50.79       61.20     10.94 o 
  -1  14  11      172.62      175.41     17.59 o 
   0  14  11        1.25        0.14      4.83 o 
   1  14  11       15.16       12.23      6.32 o 
   0 -14  12      116.54      104.97     14.99 o 
   1 -14  12       62.81       74.44      8.41 o 
  -1 -13  12      117.81      101.63     11.05 o 
   0 -13  12      103.18      114.76     10.02 o 
   1 -13  12       97.07       93.48      9.16 o 
  -2 -12  12        9.26        5.88      3.27 o 
  -1 -12  12       19.80       16.39      4.32 o 
   0 -12  12       56.96       65.46      7.54 o 
   1 -12  12        1.50        5.05      3.61 o 
   2 -12  12       55.45       54.15      5.33 o 
  -2 -11  12       34.44       39.09      5.94 o 
  -1 -11  12       51.41       58.49      7.28 o 
   0 -11  12        0.69        2.89      2.86 o 
   1 -11  12       49.01       56.17      6.70 o 
   2 -11  12      157.08      165.60      8.01 o 
  -2 -10  12       52.90       67.65      7.16 o 
  -1 -10  12      229.80      223.62     11.23 o 
   0 -10  12        0.18       -0.54      2.46 o 
   1 -10  12       88.47       82.34      5.74 o 
   2 -10  12       35.64       41.59      4.53 o 
   3 -10  12        9.40       15.38      3.58 o 
  -3  -9  12        8.54       10.20      5.84 o 
  -2  -9  12       59.11       53.50      8.69 o 
  -1  -9  12        0.45        3.58      3.06 o 
   0  -9  12       80.48       79.43      7.42 o 
   1  -9  12        0.08        1.84      1.66 o 
   2  -9  12       10.76        5.01      2.28 o 
   3  -9  12        9.35       12.81      3.22 o 
  -3  -8  12      352.95      346.84     22.09 o 
  -2  -8  12       66.95       67.05      7.00 o 
  -1  -8  12       18.47       17.34      3.92 o 
   0  -8  12      162.71      145.86      9.04 o 
   1  -8  12        0.63        1.16      1.67 o 
   2  -8  12      176.72      161.71      9.31 o 
   3  -8  12       19.77       23.78      4.79 o 
  -3  -7  12        6.87        1.70      4.71 o 
  -2  -7  12       25.74       21.09      4.38 o 
  -1  -7  12       82.03       99.30      7.83 o 
   0  -7  12      216.74      211.27      7.30 o 
   1  -7  12       48.68       43.91      4.11 o 
   2  -7  12       22.89       25.64      4.50 o 
   3  -7  12       11.82        7.57      7.73 o 
  -3  -6  12       98.19      108.56     13.76 o 
  -2  -6  12      285.02      307.91     12.32 o 
  -1  -6  12      217.60      200.59     14.11 o 
   0  -6  12      838.08      860.43     24.41 o 
   1  -6  12      190.88      167.95      6.70 o 
   2  -6  12        0.07        2.63      1.97 o 
   3  -6  12       46.50       54.09      7.95 o 
  -3  -5  12       45.45       35.88      7.49 o 
  -2  -5  12       80.69       91.17      7.17 o 
  -1  -5  12     1130.87     1104.52     37.04 o 
   0  -5  12        8.01        9.42      1.79 o 
   1  -5  12       63.42       59.10      4.49 o 
   2  -5  12      204.09      198.01     12.43 o 
   3  -5  12        3.71        1.40      2.38 o 
  -3  -4  12        0.23        6.29      3.64 o 
  -2  -4  12       27.73       38.89      8.09 o 
  -1  -4  12      139.84      127.37     12.97 o 
   0  -4  12      615.99      568.88     12.61 o 
   1  -4  12      167.80      179.31      6.69 o 
   2  -4  12      209.08      209.88     10.12 o 
   3  -4  12       74.61       67.94      7.17 o 
  -4  -3  12      107.09      126.27     15.56 o 
  -3  -3  12       21.48       27.67      7.52 o 
  -2  -3  12        0.69       -1.87      2.73 o 
  -1  -3  12      179.32      176.72      6.18 o 
   0  -3  12     1464.98     1489.60     24.76 o 
   1  -3  12      286.50      287.40      8.55 o 
   2  -3  12      154.14      157.87      8.95 o 
   3  -3  12      100.54      101.75      8.64 o 
   4  -3  12        4.38        2.01      4.21 o 
  -4  -2  12        0.65       -3.35      3.35 o 
  -3  -2  12      375.20      394.42     23.55 o 
  -2  -2  12      120.73      118.68     12.83 o 
  -1  -2  12        6.66        6.99      1.77 o 
   0  -2  12     1057.90     1090.87     19.48 o 
   1  -2  12        4.49        3.20      1.63 o 
   2  -2  12        2.05        3.70      1.99 o 
   3  -2  12      123.86      114.16      9.00 o 
   4  -2  12      122.56      103.99     13.12 o 
  -4  -1  12        0.11        1.72      3.73 o 
  -3  -1  12      132.01      128.43     14.93 o 
  -2  -1  12      573.83      559.34     25.92 o 
  -1  -1  12        6.37        1.83      2.32 o 
   0  -1  12       95.12      100.77      4.86 o 
   1  -1  12      300.72      315.19      8.71 o 
   2  -1  12        0.25       -0.96      1.67 o 
   3  -1  12       17.14       20.92      5.79 o 
   4  -1  12        0.63        3.14      3.85 o 
  -4   0  12        6.01        4.04      4.33 o 
  -3   0  12       73.53       78.09     11.87 o 
  -2   0  12      288.88      275.43     10.72 o 
  -1   0  12       38.13       37.34      5.27 o 
   0   0  12       80.16       76.02      6.44 o 
   1   0  12     1255.33     1228.84     27.19 o 
   2   0  12      108.82      104.90     10.94 o 
   3   0  12        0.16       -0.65      3.64 o 
   4   0  12        8.77        8.74      4.69 o 
  -4   1  12       59.89       63.45     10.60 o 
  -3   1  12      161.87      152.26     15.72 o 
  -2   1  12      240.79      180.10     13.71 o 
  -1   1  12       31.42       30.10      6.84 o 
   0   1  12      210.36      198.33      6.46 o 
   1   1  12      119.81      115.26      6.73 o 
   2   1  12      536.18      552.83     23.86 o 
   3   1  12      137.10      121.84     12.59 o 
   4   1  12        7.42        1.44      4.28 o 
  -4   2  12       96.63       89.99     13.33 o 
  -3   2  12        0.54       -3.69      4.48 o 
  -2   2  12      251.72      253.03     10.58 o 
  -1   2  12        1.25        3.72      3.10 o 
   0   2  12      176.84      181.40      6.13 o 
   1   2  12       17.90       16.61      4.16 o 
   2   2  12      435.22      401.22     19.84 o 
   3   2  12       79.29       66.13      9.98 o 
   4   2  12       10.87       16.01      6.41 o 
  -4   3  12       10.96        1.41      4.21 o 
  -3   3  12       38.38       37.31      8.50 o 
  -2   3  12      358.15      291.73     11.71 o 
  -1   3  12        5.15        0.96      1.58 o 
   0   3  12      231.66      221.06      8.77 o 
   1   3  12      125.47      123.88      9.96 o 
   2   3  12      106.67       90.37     10.39 o 
   3   3  12      358.73      317.64     18.76 o 
  -4   4  12       20.35       27.88      7.23 o 
  -3   4  12        0.11        0.69      3.41 o 
  -2   4  12       37.62       42.07      5.26 o 
  -1   4  12      241.57      192.00      8.68 o 
   0   4  12       40.05       46.37      4.59 o 
   1   4  12        5.18        3.23      2.47 o 
   2   4  12      232.24      249.65     15.68 o 
   3   4  12       66.10       65.15     10.12 o 
  -3   5  12        6.37       12.49      3.70 o 
  -2   5  12      234.42      220.24     10.63 o 
  -1   5  12       46.29       38.11      5.15 o 
   0   5  12        9.98       14.21      2.78 o 
   1   5  12       30.90       26.16      6.03 o 
   2   5  12        0.65        2.13      3.06 o 
   3   5  12        5.54        1.34      4.09 o 
  -3   6  12       13.33       14.39      3.83 o 
  -2   6  12       27.75       36.60      5.05 o 
  -1   6  12      383.99      385.26     13.41 o 
   0   6  12      602.73      547.93     23.72 o 
   1   6  12        0.24       -1.51      3.02 o 
   2   6  12        3.97        8.16      4.07 o 
   3   6  12       57.19       47.58      8.78 o 
  -3   7  12      133.99      140.53     10.59 o 
  -2   7  12        8.34        8.36      2.85 o 
  -1   7  12      117.18      110.17      7.76 o 
   0   7  12       14.25       13.24      4.21 o 
   1   7  12       34.48       33.72      6.51 o 
   2   7  12       39.03       47.22      6.23 o 
   3   7  12       25.36       33.37      4.95 o 
  -3   8  12        4.68        6.28      3.28 o 
  -2   8  12      139.24      148.27      9.98 o 
  -1   8  12        9.07       12.56      3.25 o 
   0   8  12       28.78       22.69      5.50 o 
   1   8  12      681.52      683.27     29.20 o 
   2   8  12       66.55       79.48      9.55 o 
   3   8  12        3.02        1.43      2.65 o 
  -3   9  12        3.40        3.50      3.76 o 
  -2   9  12      374.28      369.65     15.09 o 
  -1   9  12       16.34       13.30      3.40 o 
   0   9  12      302.57      261.33     16.56 o 
   1   9  12      606.50      577.32     26.78 o 
   2   9  12       19.07       13.07      3.52 o 
   3   9  12      130.07      138.78     10.24 o 
  -2  10  12       25.11       33.11      5.56 o 
  -1  10  12       25.30       19.05      5.35 o 
   0  10  12        0.39        0.00      4.00 o 
   1  10  12        9.88       11.11      5.38 o 
   2  10  12       85.33       88.72     12.25 o 
  -2  11  12        6.49       -1.81      2.90 o 
  -1  11  12        2.83       -1.97      2.15 o 
   0  11  12       17.23       27.62      7.78 o 
   1  11  12       16.96       14.89      5.65 o 
   2  11  12       43.71       48.51      9.62 o 
  -2  12  12        2.24        3.88      2.85 o 
  -1  12  12       10.59       10.63      5.74 o 
   0  12  12       11.87       14.60      6.41 o 
   1  12  12       12.48       14.62      5.82 o 
  -1  13  12       23.20       23.05      7.52 o 
   0  13  12      146.41      160.81     16.87 o 
   1  13  12       21.61       11.61      6.58 o 
  -1 -13  13       61.67       71.30      8.26 o 
   0 -13  13       39.46       37.35      6.23 o 
   1 -13  13       56.20       62.57     18.63 o 
  -1 -12  13      303.46      343.09     15.36 o 
   0 -12  13       43.68       46.24      6.88 o 
   1 -12  13        0.05        3.96      3.70 o 
  -2 -11  13        1.69        3.05      2.72 o 
  -1 -11  13      144.36      139.75     10.58 o 
   0 -11  13        0.65        6.76      3.20 o 
   1 -11  13       29.94       24.51      4.92 o 
   2 -11  13       56.48       56.51      5.40 o 
  -2 -10  13       28.74       30.44      5.52 o 
  -1 -10  13      121.01      121.68     13.13 o 
   0 -10  13       45.52       50.50      6.60 o 
   1 -10  13       54.04       62.00      7.21 o 
   2 -10  13        7.18        5.03      3.44 o 
  -2  -9  13       29.97       35.77      5.98 o 
  -1  -9  13       57.19       64.59      6.91 o 
   0  -9  13      107.69      107.23     11.93 o 
   1  -9  13      428.01      458.80     12.80 o 
   2  -9  13        3.83        1.90      2.24 o 
  -3  -8  13       24.57       26.30      7.11 o 
  -2  -8  13       22.56       22.47      4.75 o 
  -1  -8  13       80.10       76.63      7.30 o 
   0  -8  13       64.30       54.70      6.29 o 
   1  -8  13      150.22      132.37      6.69 o 
   2  -8  13       99.18       84.62      9.05 o 
   3  -8  13       63.91       69.13     12.49 o 
  -3  -7  13        5.35        6.99      4.24 o 
  -2  -7  13        0.30        0.70      2.78 o 
  -1  -7  13       29.08       26.92      4.56 o 
   0  -7  13        0.01        0.74      3.33 o 
   1  -7  13        0.08       -0.30      1.53 o 
   2  -7  13      103.78      116.29      8.86 o 
   3  -7  13       60.82       73.70      7.92 o 
  -3  -6  13       32.68       29.61      7.59 o 
  -2  -6  13       45.52       52.01      6.31 o 
  -1  -6  13       19.99       25.80      4.41 o 
   0  -6  13      145.24      145.54      6.24 o 
   1  -6  13      103.36      114.92      6.04 o 
   2  -6  13       60.58       53.31      6.01 o 
   3  -6  13       17.86       15.98      4.20 o 
  -3  -5  13      174.84      213.60     18.84 o 
  -2  -5  13      239.07      256.95     17.97 o 
  -1  -5  13       27.27       30.69      4.73 o 
   0  -5  13       35.05       38.13      7.23 o 
   1  -5  13       53.65       52.24      5.15 o 
   2  -5  13       50.17       55.34      6.16 o 
   3  -5  13        0.00       -0.98      2.24 o 
  -3  -4  13      185.05      163.92     17.02 o 
  -2  -4  13       71.62       76.01     11.18 o 
  -1  -4  13        0.79       -1.12      2.15 o 
   0  -4  13       37.60       41.54      3.74 o 
   1  -4  13      169.13      166.30      6.72 o 
   2  -4  13       11.75       12.54      3.20 o 
   3  -4  13       10.20        9.18      3.13 o 
  -3  -3  13       86.12      111.22     14.72 o 
  -2  -3  13        5.56        9.33      4.95 o 
  -1  -3  13      917.04      936.17     17.82 o 
   0  -3  13      303.94      291.55     14.21 o 
   1  -3  13      246.32      249.43      8.41 o 
   2  -3  13        7.55        6.08      2.63 o 
   3  -3  13       26.08       26.59      4.47 o 
  -3  -2  13       12.90       13.69      6.70 o 
  -2  -2  13        0.27       -1.96      3.18 o 
  -1  -2  13      172.40      151.25      7.33 o 
   0  -2  13        0.31       -1.20      1.49 o 
   1  -2  13      963.56      918.73     22.83 o 
   2  -2  13      306.23      318.63     23.19 o 
   3  -2  13        0.07        0.02      2.44 o 
  -3  -1  13       37.13       42.55      9.33 o 
  -2  -1  13      115.48      120.60     13.21 o 
  -1  -1  13      557.04      546.32     24.05 o 
   0  -1  13      106.05      113.22      5.70 o 
   1  -1  13      126.71      123.72      7.75 o 
   2  -1  13      168.24      157.88      9.96 o 
   3  -1  13       18.75       16.06      5.77 o 
  -3   0  13      139.30      146.73     16.20 o 
  -2   0  13       91.28       89.41     11.82 o 
  -1   0  13       57.42       49.54      4.96 o 
   0   0  13      349.17      347.99      9.36 o 
   1   0  13       68.82       69.41      6.29 o 
   2   0  13      129.30      133.64      8.80 o 
   3   0  13       42.90       31.23      7.11 o 
  -3   1  13       44.19       56.67     10.24 o 
  -2   1  13       34.94       22.50      6.46 o 
  -1   1  13      153.16      116.87      6.99 o 
   0   1  13      142.25      140.63      5.68 o 
   1   1  13      205.52      208.79     10.47 o 
   2   1  13       46.61       53.63      8.19 o 
   3   1  13       60.33       62.75     10.08 o 
  -3   2  13       86.29       82.74     12.54 o 
  -2   2  13      147.52      134.77      8.13 o 
  -1   2  13      126.49      127.63     12.83 o 
   0   2  13       13.19       13.44      2.66 o 
   1   2  13      147.09      148.07     11.11 o 
   2   2  13       46.03       40.81      7.11 o 
   3   2  13       59.31       52.94      9.24 o 
  -3   3  13        8.33        9.72      5.65 o 
  -2   3  13       91.34       78.68      9.81 o 
  -1   3  13      760.21      620.93     17.59 o 
   0   3  13      138.01      149.30      7.36 o 
   1   3  13        7.32        6.65      3.11 o 
   2   3  13      571.80      552.95     24.91 o 
   3   3  13       20.63       13.88      6.22 o 
  -3   4  13       94.81      103.59      8.80 o 
  -2   4  13        1.90        0.40      2.39 o 
  -1   4  13       39.98       44.00      4.97 o 
   0   4  13       25.18       30.90      5.82 o 
   1   4  13        3.14        6.15      3.37 o 
   2   4  13        1.31        0.65      2.78 o 
   3   4  13       33.58       23.86      6.58 o 
  -3   5  13       79.40       75.27      7.87 o 
  -2   5  13       22.50       29.90      4.53 o 
  -1   5  13        3.15        7.79      2.41 o 
   0   5  13      508.64      458.30     21.54 o 
   1   5  13        2.23        3.52      2.08 o 
   2   5  13        2.00        0.65      3.45 o 
   3   5  13      181.91      182.04     16.11 o 
  -3   6  13       90.02       96.52      9.08 o 
  -2   6  13       45.38       39.77      5.97 o 
  -1   6  13      206.90      197.84      9.53 o 
   0   6  13      198.74      203.41     13.91 o 
   1   6  13      135.11      141.90     13.28 o 
   2   6  13        7.51        9.93      4.48 o 
   3   6  13       34.77       25.20      7.40 o 
  -3   7  13      280.19      296.71     33.47 o 
  -2   7  13        3.66        3.43      3.77 o 
  -1   7  13        1.23        6.21      2.34 o 
   0   7  13       10.01       12.16      4.00 o 
   1   7  13       39.11       34.82      7.16 o 
   2   7  13       90.09      100.08      9.63 o 
   3   7  13       43.24       36.72      5.13 o 
  -3   8  13       23.35       31.63      5.69 o 
  -2   8  13       80.85       79.21      7.87 o 
  -1   8  13      150.75      127.92     28.62 o 
   0   8  13        0.02        0.31      2.58 o 
   1   8  13        9.39        7.23      4.93 o 
   2   8  13      261.04      265.08     18.14 o 
  -2   9  13      338.66      344.17     19.84 o 
  -1   9  13        3.50        6.24      3.63 o 
   0   9  13       13.88       22.93      6.49 o 
   1   9  13       63.22       58.85      9.72 o 
   2   9  13      120.87      101.91     12.95 o 
  -2  10  13       10.20        8.35      4.40 o 
  -1  10  13       33.91       33.94      7.78 o 
   0  10  13      394.09      408.47     23.29 o 
   1  10  13       15.42       21.83      6.68 o 
   2  10  13       96.99      109.11     13.88 o 
  -2  11  13       10.59       11.35      5.25 o 
  -1  11  13       70.04       85.03     11.63 o 
   0  11  13       63.26       62.15     11.11 o 
   1  11  13      158.53      155.90     15.80 o 
  -1  12  13        2.32       -2.85      2.85 o 
   0  12  13       37.18       49.02     10.03 o 
   1  12  13        0.33       -3.04      4.12 o 
   0  13  13       23.00       25.58      7.85 o 
   0 -12  14      127.48      159.81     11.62 o 
   1 -12  14       40.61       43.99      6.57 o 
  -1 -11  14      146.74      145.99     11.20 o 
   0 -11  14        0.32        0.04      3.35 o 
   1 -11  14       45.60       40.83      6.30 o 
  -2 -10  14       99.28      110.61     10.09 o 
  -1 -10  14       97.62       91.80      8.77 o 
   0 -10  14       11.41        9.89      3.60 o 
   1 -10  14        0.20       -0.53      3.66 o 
   2 -10  14        0.04       -2.42      4.64 o 
  -2  -9  14       11.84       12.45      4.12 o 
  -1  -9  14       40.13       40.50      6.00 o 
   0  -9  14       41.98       43.34      5.92 o 
   1  -9  14       82.77       85.70      8.37 o 
   2  -9  14       12.40       16.48      5.61 o 
  -2  -8  14        6.00        4.07      3.81 o 
  -1  -8  14       13.09       15.05      3.94 o 
   0  -8  14        1.10       -1.63      2.17 o 
   1  -8  14      119.88      117.50      6.57 o 
   2  -8  14        7.65        6.85      3.14 o 
  -2  -7  14        4.13        2.80      5.41 o 
  -1  -7  14       20.33       26.08      5.12 o 
   0  -7  14        1.53        2.62      2.74 o 
   1  -7  14      105.10      116.17      6.65 o 
   2  -7  14       95.79       99.46      8.53 o 
  -3  -6  14       88.87       82.09     13.52 o 
  -2  -6  14      227.82      257.69     18.76 o 
  -1  -6  14       58.94       60.64      6.59 o 
   0  -6  14        2.17        2.77      6.21 o 
   1  -6  14       42.63       42.34      4.30 o 
   2  -6  14        0.40       -0.64      2.32 o 
   3  -6  14        0.95       -2.22      2.76 o 
  -3  -5  14       67.48       55.50     11.06 o 
  -2  -5  14       68.16       67.44     11.39 o 
  -1  -5  14       32.66       44.39      6.88 o 
   0  -5  14        0.04        0.71      1.40 o 
   1  -5  14      131.20      142.47      6.77 o 
   2  -5  14       11.17        9.42      6.04 o 
   3  -5  14        5.48        3.88      2.78 o 
  -3  -4  14        0.10        1.56      4.91 o 
  -2  -4  14       24.11       24.36      7.28 o 
  -1  -4  14      288.30      292.24     14.72 o 
   0  -4  14      224.07      233.20      8.02 o 
   1  -4  14        0.02        0.44      1.83 o 
   2  -4  14       39.83       36.85      5.19 o 
   3  -4  14       15.85       18.58      3.88 o 
  -3  -3  14       17.09       15.39      6.99 o 
  -2  -3  14       12.35        7.97      5.24 o 
  -1  -3  14      242.97      248.86     16.35 o 
   0  -3  14       52.70       53.53      4.34 o 
   1  -3  14       23.06       21.41      3.81 o 
   2  -3  14      101.97      104.32     13.14 o 
   3  -3  14       41.34       36.13      5.48 o 
  -3  -2  14       48.76       65.89     11.66 o 
  -2  -2  14        0.27       -2.66      4.57 o 
  -1  -2  14       21.94       25.49      3.77 o 
   0  -2  14       16.44       26.15      3.14 o 
   1  -2  14      495.26      503.29     15.87 o 
   2  -2  14      124.24      113.33      8.59 o 
   3  -2  14       54.02       46.45      8.33 o 
  -3  -1  14      136.82      140.58     16.42 o 
  -2  -1  14       80.63       94.61     12.28 o 
  -1  -1  14       84.99       73.52     10.08 o 
   0  -1  14      322.96      325.52      9.41 o 
   1  -1  14       55.44       49.33      5.50 o 
   2  -1  14      235.25      231.36     11.01 o 
   3  -1  14       39.57       47.60      8.23 o 
  -3   0  14        0.12        5.79      5.55 o 
  -2   0  14        6.66       -0.89      3.71 o 
  -1   0  14      208.46      191.53      8.94 o 
   0   0  14       32.26       35.73      4.35 o 
   1   0  14      254.08      271.01     10.93 o 
   2   0  14      397.63      407.50     18.14 o 
   3   0  14        1.38        2.51      4.57 o 
  -3   1  14        9.09        3.37      5.62 o 
  -2   1  14        7.23       -0.90      1.88 o 
  -1   1  14       49.02       61.88      5.78 o 
   0   1  14       98.14       91.15      6.60 o 
   1   1  14       37.21       42.92      5.01 o 
   2   1  14        1.00        3.66      2.90 o 
   3   1  14        0.02       -0.93      3.97 o 
  -3   2  14       54.02       51.00     10.70 o 
  -2   2  14        3.70        5.83      2.65 o 
  -1   2  14        8.73        5.94      2.44 o 
   0   2  14      162.33      161.69     11.66 o 
   1   2  14       26.17       33.36      6.44 o 
   2   2  14      168.77      151.86     11.97 o 
   3   2  14       20.54       22.43      7.23 o 
  -3   3  14      264.49      257.90     19.29 o 
  -2   3  14        4.22        1.44      2.41 o 
  -1   3  14      274.37      262.31     10.85 o 
   0   3  14      117.10       96.14     10.10 o 
   1   3  14       23.82       30.66      6.22 o 
   2   3  14        0.37        1.15      3.54 o 
   3   3  14       38.09       33.96      8.02 o 
  -3   4  14       47.18       57.58     10.82 o 
  -2   4  14        1.85        0.23      2.08 o 
  -1   4  14       15.92       17.59      3.30 o 
   0   4  14      167.73      173.64     12.68 o 
   1   4  14      258.10      278.73     16.80 o 
   2   4  14        0.64        1.94      3.93 o 
   3   4  14       19.27        9.88      5.31 o 
  -3   5  14        0.27        0.03      2.87 o 
  -2   5  14        2.01        4.91      2.36 o 
  -1   5  14      243.94      221.46     10.29 o 
   0   5  14      104.40       98.39     11.08 o 
   1   5  14       39.93       48.80      8.33 o 
   2   5  14        0.68        2.39      3.85 o 
   3   5  14       17.51       15.44      5.94 o 
  -3   6  14      109.84      127.54     10.44 o 
  -2   6  14       22.41       14.50      3.47 o 
  -1   6  14       89.79       80.53      7.06 o 
   0   6  14       33.26       33.87      6.53 o 
   1   6  14       22.64       22.55      5.67 o 
   2   6  14       37.11       33.63      8.02 o 
  -2   7  14        0.13        6.26      2.80 o 
  -1   7  14       60.66       83.32     22.41 o 
   0   7  14      239.17      227.94     15.53 o 
   1   7  14       10.36       16.49      5.29 o 
   2   7  14       38.74       36.57      8.45 o 
  -2   8  14       10.37       11.64      3.95 o 
  -1   8  14       12.92       14.77      4.93 o 
   0   8  14       91.30       91.71     11.37 o 
   1   8  14        9.85       13.50      5.41 o 
   2   8  14      148.11      182.71     17.06 o 
  -2   9  14      130.79      151.93     11.26 o 
  -1   9  14      155.71      183.11     14.62 o 
   0   9  14       31.98       41.93      8.04 o 
   1   9  14       30.88       29.01      7.87 o 
   2   9  14       12.60       17.06      6.73 o 
  -2  10  14       73.19       91.17     11.88 o 
  -1  10  14       58.65       63.23     10.43 o 
   0  10  14       17.37       20.58      7.25 o 
   1  10  14       32.62       31.71      8.04 o 
  -1  11  14       40.62       43.34      8.38 o 
   0  11  14       16.81       23.89      7.68 o 
   1  11  14        1.25       11.51      5.53 o 
   0 -11  15      142.63      145.91     11.20 o 
  -1 -10  15        4.36        5.01      3.93 o 
   0 -10  15      242.98      216.53     11.86 o 
   1 -10  15       91.81      113.72     13.39 o 
  -1  -9  15       18.36       22.22      5.13 o 
   0  -9  15        3.22        7.00      3.67 o 
   1  -9  15       15.09       21.00      4.93 o 
   2  -9  15       67.91       67.17      7.59 o 
  -2  -8  15      145.29      140.32     16.59 o 
  -1  -8  15      138.81      154.60     10.56 o 
   0  -8  15       42.95       54.44     11.86 o 
   1  -8  15       56.61       64.63      5.54 o 
   2  -8  15       82.74       77.50      8.00 o 
  -2  -7  15       17.31       21.73      8.09 o 
  -1  -7  15        0.05        2.39      2.80 o 
   0  -7  15      113.25      129.00      9.27 o 
   1  -7  15       53.22       48.75      4.65 o 
   2  -7  15       18.68       21.22      4.30 o 
  -2  -6  15       46.53       39.68      9.33 o 
  -1  -6  15       10.37        5.94      3.57 o 
   0  -6  15        3.05        0.31      2.78 o 
   1  -6  15       62.08       69.18     13.25 o 
   2  -6  15       11.24        8.69      2.93 o 
  -2  -5  15       30.93       49.35     10.15 o 
  -1  -5  15        2.25        7.01      4.69 o 
   0  -5  15       95.20      100.92      8.39 o 
   1  -5  15       71.54       74.65      6.95 o 
   2  -5  15        0.19       -1.32      2.43 o 
  -3  -4  15       56.25       58.54     11.85 o 
  -2  -4  15       57.65       47.65     10.03 o 
  -1  -4  15       19.12       16.51      6.08 o 
   0  -4  15       32.58       29.81      3.57 o 
   1  -4  15        5.67        3.76      2.96 o 
   2  -4  15        0.93        1.81      2.21 o 
   3  -4  15       59.74       65.06      8.17 o 
  -3  -3  15        9.54       18.91      7.40 o 
  -2  -3  15       52.93       46.79      9.91 o 
  -1  -3  15       22.88       31.52      7.32 o 
   0  -3  15       73.73       78.09     10.42 o 
   1  -3  15       28.39       25.49      4.26 o 
   2  -3  15        2.32        1.17      2.42 o 
   3  -3  15        3.17       -0.22      2.43 o 
  -3  -2  15        4.43        8.88      5.79 o 
  -2  -2  15      403.93      413.57     23.89 o 
  -1  -2  15       66.29       68.95     10.51 o 
   0  -2  15       57.18       68.83      6.28 o 
   1  -2  15      184.35      171.29      9.00 o 
   2  -2  15       79.90       86.38      8.04 o 
   3  -2  15        7.66        3.88      3.78 o 
  -3  -1  15       20.99       11.70      7.37 o 
  -2  -1  15        0.04        1.36      4.55 o 
  -1  -1  15        2.29        2.18      1.86 o 
   0  -1  15      115.55      128.69      7.59 o 
   1  -1  15      124.33      127.48      8.47 o 
   2  -1  15      100.42      106.73      8.52 o 
   3  -1  15      173.42      164.83     15.68 o 
  -3   0  15       10.52       18.33      7.66 o 
  -2   0  15       91.15       94.49     13.04 o 
  -1   0  15      113.20      119.98      7.65 o 
   0   0  15       76.26       71.31      6.74 o 
   1   0  15       18.31       22.05      3.79 o 
   2   0  15       33.57       35.35      7.11 o 
   3   0  15       79.02       77.69     10.79 o 
  -3   1  15       24.86       24.77      7.56 o 
  -2   1  15       14.75       20.77      6.87 o 
  -1   1  15       31.23       30.14      4.41 o 
   0   1  15       12.43        3.85      2.90 o 
   1   1  15       73.66       83.63     12.48 o 
   2   1  15        0.02        2.13      2.75 o 
   3   1  15        2.55        5.48      4.36 o 
  -3   2  15       11.52       31.88      8.45 o 
  -2   2  15      146.88      137.79      8.80 o 
  -1   2  15       95.18       98.18      7.63 o 
   0   2  15        8.04        5.17      3.06 o 
   1   2  15       22.24       34.34      6.53 o 
   2   2  15        1.61        2.63      2.82 o 
   3   2  15       17.90       11.80      5.22 o 
  -3   3  15        0.47       -4.64      4.91 o 
  -2   3  15       35.58       40.34      5.42 o 
  -1   3  15       24.79       20.64      3.89 o 
   0   3  15       40.34       46.12      7.52 o 
   1   3  15        0.74        1.08      2.78 o 
   2   3  15        0.52       -2.32      2.68 o 
  -3   4  15        0.25       -2.99      3.95 o 
  -2   4  15        0.06       -1.04      2.19 o 
  -1   4  15      142.26      128.45      8.55 o 
   0   4  15      131.53      144.77     13.26 o 
   1   4  15      348.95      384.70     20.92 o 
   2   4  15        2.81       11.51      4.93 o 
  -2   5  15        0.20       -0.74      6.96 o 
  -1   5  15        8.68        3.86      2.70 o 
   0   5  15        0.49        4.52      3.11 o 
   1   5  15       74.35       75.72     10.24 o 
   2   5  15        1.94        2.42      4.33 o 
  -2   6  15      142.70      153.12     10.46 o 
  -1   6  15       38.27       32.55      6.94 o 
   0   6  15        2.72        8.02      4.09 o 
   1   6  15       49.95       61.44      9.55 o 
   2   6  15       10.63        5.94      4.79 o 
  -2   7  15      230.12      250.57     12.62 o 
  -1   7  15       20.49       18.17      5.41 o 
   0   7  15        0.86        1.65      3.21 o 
   1   7  15       22.02       30.59      7.87 o 
   2   7  15        2.74        1.75      4.43 o 
  -2   8  15        2.00        7.42      3.56 o 
  -1   8  15       64.09       60.00      9.60 o 
   0   8  15        1.55       -1.15      2.99 o 
   1   8  15       92.51       86.30     12.59 o 
   2   8  15       16.61       19.65      6.22 o 
  -1   9  15      316.04      358.62     21.99 o 
   0   9  15       53.57       43.32      8.07 o 
   1   9  15        8.38        3.57      4.55 o 
  -1  10  15        0.19        2.15      3.73 o 
   0  10  15        3.54        6.27      4.28 o 
   1  10  15       30.21       43.03      9.53 o 
  -1  -9  16       10.00       16.30      4.63 o 
   0  -9  16       18.22       16.83      8.17 o 
   1  -9  16       30.57       21.30      7.66 o 
  -1  -8  16       92.55      104.64      9.46 o 
   0  -8  16      243.02      249.36     12.52 o 
   1  -8  16        3.12       -4.28      4.28 o 
  -1  -7  16        0.14        0.65      5.22 o 
   0  -7  16       18.16       25.30      5.04 o 
   1  -7  16       67.42       74.39      7.48 o 
  -2  -6  16      103.36      110.55     14.86 o 
  -1  -6  16        0.17        8.45      5.46 o 
   0  -6  16        2.20       -1.52      4.31 o 
   1  -6  16      104.35      123.75      8.93 o 
   2  -6  16       25.07       31.31      5.31 o 
  -2  -5  16      300.98      312.50     21.85 o 
  -1  -5  16      232.49      237.01     17.57 o 
   0  -5  16       87.83      101.30      8.54 o 
   1  -5  16        3.56        1.26      6.88 o 
   2  -5  16       14.48       19.20      4.04 o 
  -2  -4  16       12.44        4.69      5.86 o 
  -1  -4  16        0.19       -1.65      4.14 o 
   0  -4  16      202.95      209.46      8.25 o 
   1  -4  16       88.64       98.14      8.07 o 
   2  -4  16        7.49        8.96      3.49 o 
  -2  -3  16        1.28        0.29      5.60 o 
  -1  -3  16        0.67        1.41      4.31 o 
   0  -3  16      294.39      314.49     12.40 o 
   1  -3  16        0.00       -1.96      1.96 o 
   2  -3  16        5.84        4.84      3.97 o 
  -2  -2  16       94.72      101.38     14.36 o 
  -1  -2  16        0.06        4.12      4.62 o 
   0  -2  16       60.06       68.52      8.83 o 
   1  -2  16        4.99        4.93      2.16 o 
   2  -2  16      311.07      317.49     13.81 o 
  -2  -1  16       80.96       92.36     13.57 o 
  -1  -1  16        2.56       -0.41      4.19 o 
   0  -1  16       79.62       89.41     10.17 o 
   1  -1  16       44.14       48.52      5.86 o 
   2  -1  16       52.70       51.08      6.26 o 
  -2   0  16       60.40       78.19     11.92 o 
  -1   0  16        7.55        6.18      2.78 o 
   0   0  16        0.60        3.47      2.68 o 
   1   0  16      150.36      154.03     12.13 o 
   2   0  16        9.45        6.06      3.45 o 
  -2   1  16       11.89       22.50      7.42 o 
  -1   1  16       31.46       23.55      4.08 o 
   0   1  16      165.35      181.32     12.90 o 
   1   1  16       99.49       91.04     10.87 o 
   2   1  16       19.94       23.89      5.86 o 
  -2   2  16       37.49       29.01      7.97 o 
  -1   2  16       13.34        8.82      3.19 o 
   0   2  16       17.24       19.65      5.29 o 
   1   2  16        2.84        2.25      2.30 o 
   2   2  16       11.08        2.20      3.35 o 
  -2   3  16        4.48        5.16      7.61 o 
  -1   3  16        0.55        1.40      2.44 o 
   0   3  16      108.87      115.21     12.18 o 
   1   3  16        5.02        4.83      3.37 o 
   2   3  16        0.39        1.15      3.28 o 
  -2   4  16      412.50      402.98     15.78 o 
  -1   4  16        9.52        8.86      3.93 o 
   0   4  16        4.74        1.44      3.09 o 
   1   4  16       23.17       11.58      4.57 o 
   2   4  16       53.71       56.00      8.90 o 
  -2   5  16       61.22       57.73      6.68 o 
  -1   5  16        0.40       -2.94      2.94 o 
   1   5  16      175.30      212.86     15.68 o 
   2   5  16       59.46       50.50     10.12 o 
  -2   6  16       55.91       61.78      7.14 o 
  -1   6  16        0.89       -1.84      3.09 o 
   0   6  16       73.17       79.87     10.94 o 
   1   6  16       37.91       35.59      8.09 o 
  -1   7  16        0.97       10.87      4.67 o 
   0   7  16       64.42       95.88     12.92 o 
   1   7  16       17.95       23.50      6.51 o 
  -1   8  16      183.31      175.81     16.83 o 
   0   8  16       62.93       54.28      9.53 o 
   1   8  16       15.72       12.90      5.91 o 
   0   9  16       18.61       21.71      6.22 o 
   0  -8  17        6.88       19.19     14.13 o 
  -1  -7  17      126.51      191.71     18.48 o 
   0  -7  17        6.23        3.87      3.98 o 
   1  -7  17        1.59       -2.47      5.17 o 
  -1  -6  17       67.91       81.23     12.78 o 
   0  -6  17       88.61       84.42      8.36 o 
   1  -6  17        0.37       -2.76      2.76 o 
  -1  -5  17       24.99       26.90      7.90 o 
   0  -5  17        9.33       12.78      6.77 o 
   1  -5  17      162.35      171.17     10.08 o 
  -2  -4  17       39.90       40.61      9.45 o 
  -1  -4  17        0.10       -2.80      5.36 o 
   1  -4  17       80.41       83.17      7.80 o 
  -2  -3  17       58.64       47.51     10.91 o 
  -1  -3  17        5.49        7.66      5.03 o 
   0  -3  17       93.22      122.49     11.61 o 
   1  -3  17        0.13        0.47      2.59 o 
   2  -3  17      113.62      122.79     10.58 o 
  -2  -2  17      239.57      303.33     21.56 o 
  -1  -2  17      245.08      266.47     18.91 o 
   0  -2  17        5.76        6.80      3.76 o 
   1  -2  17        0.35       -0.07      2.87 o 
   2  -2  17      115.68      116.82     14.64 o 
  -2  -1  17      198.99      232.37     20.53 o 
  -1  -1  17      303.61      352.61     21.37 o 
   0  -1  17       13.01       19.07      4.48 o 
   1  -1  17        1.53       -2.51      2.51 o 
   2  -1  17       12.04        8.31      4.67 o 
  -2   0  17       55.94       83.81     13.57 o 
  -1   0  17        5.77        7.42      6.08 o 
   0   0  17       94.38       92.17     10.67 o 
   1   0  17       40.10       39.27      7.35 o 
   2   0  17       62.55       58.54      9.26 o 
  -2   1  17       34.29       38.89      9.53 o 
  -1   1  17        6.67        1.37      2.59 o 
   0   1  17       55.64       72.21      9.57 o 
   1   1  17       14.77       33.10      6.58 o 
   2   1  17        0.16       -1.84      3.02 o 
  -2   2  17       14.26        8.83      6.34 o 
  -1   2  17       44.55       47.36      7.63 o 
   0   2  17       34.88       28.03      5.65 o 
   1   2  17        7.04        6.61      3.78 o 
   2   2  17       11.02       15.89      5.34 o 
  -2   3  17        4.27        4.76      5.27 o 
  -1   3  17       38.94       35.83      6.75 o 
   0   3  17       76.09       50.21      8.19 o 
   1   3  17       13.06       15.46      5.15 o 
  -1   4  17       23.35       21.30      5.62 o 
   0   4  17       11.60       18.79      5.24 o 
   1   4  17        0.73       -2.99      2.99 o 
  -1   5  17        1.33        5.58      3.71 o 
   0   5  17      164.28      185.03     16.25 o 
   1   5  17       17.70       18.38      5.72 o 
  -1   6  17       44.17       53.99      9.57 o 
   0   6  17        0.78        2.37      3.47 o 
   1   6  17       11.26       20.58      6.41 o 
   0   7  17       60.04       59.21     10.39 o 
  -1  -4  18       58.07       56.17     11.11 o 
  -1  -3  18        2.13        2.85      6.34 o 
   1  -3  18      245.08      298.64     18.00 o 
  -1  -2  18      363.82      446.59     25.49 o 
   0  -2  18       11.45        8.66      4.50 o 
   1  -2  18       58.92       69.55      9.76 o 
  -1  -1  18       46.60       45.14     10.12 o 
   0  -1  18        3.44        4.60      3.93 o 
   1  -1  18       32.56       35.23      7.25 o 
   0   0  18      196.07      209.61     14.69 o 
   1   0  18       43.03       45.54      8.09 o 
   0   1  18       32.83       34.58      7.13 o 
   1   1  18        2.71        5.91      3.37 o 
  -1   2  18      279.85      314.46     18.57 o 
   0   2  18       52.41       63.78      9.33 o 
   1   2  18        5.93        2.15      3.69 o 
  -1   3  18        0.99        0.12      3.40 o 
   0   3  18        1.11       -2.49      3.66 o 
   1   3  18        1.58        4.50      4.40 o 
   0   4  18      105.79      108.82     13.02 o 
                                                 
